# Supplementary material for: Identifying high crash risk segments in rural roads using ensemble decision tree-based models
Source: Sci Rep. 2022 Nov 21;12:20024. doi: 10.1038/s41598-022-24476-z (PMC9681741; doi:10.1038/s41598-022-24476-z)
Supplement: Supplementary file 1 — Supplementary Information 1. [file 41598_2022_24476_MOESM1_ESM.ipynb]

# %% [code]
import sklearn
import pandas as pd
import numpy as np
X_train = pd.read_csv('X_train_b.csv', index_col=0)
X_vld = pd.read_csv('X_vld.csv', index_col=0)
X_test = pd.read_csv('X_test.csv', index_col=0)
y_train = pd.read_csv('y_train_b.csv', index_col=0)
y_vld = pd.read_csv('y_vld.csv', index_col=0)
y_test = pd.read_csv('y_test.csv', index_col=0)

# %% [code]
from sklearn.tree import DecisionTreeClassifier
decisionTree = DecisionTreeClassifier(criterion= 'gini', max_depth=4, min_samples_split=4)
decisionTree.fit(X_train.drop(['j_date_', 'Road_id_', 'Year','SMonth','Weekday','onweak','road_type','line_count' ], axis=1), y_train)
predicted_y_train= decisionTree.predict(X_train.drop(['j_date_', 'Road_id_', 'Year','SMonth','Weekday','onweak','road_type','line_count' ], axis=1))
predicted_y_vld= decisionTree.predict(X_vld.drop(['j_date_', 'Road_id_', 'Year','SMonth','Weekday','onweak','road_type','line_count' ], axis=1))
predicted_y_test= decisionTree.predict(X_test.drop(['j_date_', 'Road_id_', 'Year','SMonth','Weekday','onweak','road_type','line_count' ], axis=1))

# %% [code]
#https://scikit-learn.org/stable/auto_examples/ensemble/plot_forest_importances.html
from matplotlib import pyplot as plt

x_vld = X_vld.drop(['j_date_', 'Road_id_', 'Year','SMonth','Weekday','onweak','road_type','line_count' ], axis=1)
feature_names = x_vld.columns
x_train = X_train.drop(['j_date_', 'Road_id_', 'Year','SMonth','Weekday','onweak','road_type','line_count'], axis=1)

importances = decisionTree.feature_importances_

indices = np.argsort(importances)[::-1]

# Print the feature ranking
print("Feature ranking:")

for f in range(x_train.shape[1]):
    print("%d. feature %s (%f)" % (f + 1, x_train.columns[indices[f]], importances[indices[f]]))

# Plot the impurity-based feature importances of the forest
plt.figure()
plt.title("Feature importances")
plt.bar(range(x_train.shape[1]), importances[indices],
        color="r",# yerr=std[indices],
        align="center")
plt.xticks(range(x_train.shape[1]), indices)
plt.xlim([-1, x_train.shape[1]])
plt.show()

# %% [code]
from six import StringIO
#from sklearn.externals.six import StringIO
from IPython.display import Image
from sklearn.tree import export_graphviz
import pydotplus
import graphviz

x_vld = X_vld.drop(['j_date_', 'Road_id_', 'Year','SMonth','Weekday','onweak','road_type','line_count' ], axis=1)
feature_names = x_vld.columns

dot_data= StringIO()
export_graphviz(decisionTree, out_file=dot_data, filled=True,
                rounded=True, special_characters=True, feature_names=feature_names)
graph= pydotplus.graph_from_dot_data(dot_data.getvalue())
Image(graph.create_png())

# %% [code]
from sklearn.metrics import confusion_matrix, accuracy_score, recall_score, precision_score, f1_score
from sklearn.metrics import roc_auc_score, roc_curve, auc
cm =confusion_matrix(y_train, predicted_y_train)
print("confusion Matrix=\n {}".format(cm))

# %% [code]
from sklearn.metrics import confusion_matrix, accuracy_score, recall_score, precision_score, f1_score
from sklearn.metrics import roc_auc_score, roc_curve, auc
cm =confusion_matrix(y_vld, predicted_y_vld)
print("confusion Matrix=\n {}".format(cm))

# %% [code]
cm =confusion_matrix(y_test, predicted_y_test)
print("confusion Matrix=\n {}".format(cm))

# %% [code]
#compute performance measures
Accuracy_Test = accuracy_score(y_test, predicted_y_test)
print("Accuracy Test={}".format(Accuracy_Test))
Accuracy_vld = accuracy_score(y_vld, predicted_y_vld)
print("Accuracy vld={}".format(Accuracy_vld))
Accuracy_Train = accuracy_score(y_train, predicted_y_train)
print("Accuracy Train={}".format(Accuracy_Train))

#recall = recall_score(y_test, predicted_y_test)
#print("recall Test={}".format(recall))
recallmacro_Test = recall_score(y_test, predicted_y_test, average='macro')
print("recallmacro Test={}".format(recallmacro_Test))
recallmicro_Test = recall_score(y_test, predicted_y_test, average='micro')
print("recallmicro Test={}".format(recallmicro_Test))

recallmacro_vld = recall_score(y_vld, predicted_y_vld, average='macro')
print("recallmacro vld={}".format(recallmacro_vld))
recallmicro_vld = recall_score(y_vld, predicted_y_vld, average='micro')
print("recallmicro vld={}".format(recallmicro_vld))

#recall = recall_score(y_train, predicted_y_train)
#print("recall Train={}".format(recall))
recallmacro_Train = recall_score(y_train, predicted_y_train, average='macro')
print("recallmacro Train={}".format(recallmacro_Train))
recallmicro_Train = recall_score(y_train, predicted_y_train, average='micro')
print("recallmicro Train={}".format(recallmicro_Train))

#precision = precision_score(y_test, predicted_y_test)
#print("precision Test={}".format(precision))
precisionmacro_Test = precision_score(y_test, predicted_y_test, average='macro')
print("precisionmacro Test={}".format(precisionmacro_Test))
precisionmicro_Test = precision_score(y_test, predicted_y_test, average='micro')
print("precisionmicro Test={}".format(precisionmicro_Test))

precisionmacro_vld = precision_score(y_vld, predicted_y_vld, average='macro')
print("precisionmacro vld={}".format(precisionmacro_vld))
precisionmicro_vld = precision_score(y_vld, predicted_y_vld, average='micro')
print("precisionmicro vld={}".format(precisionmicro_vld))
#precision = precision_score(y_train, predicted_y_train)
#print("precision Train={}".format(precision))
precisionmacro_Train = precision_score(y_train, predicted_y_train, average='macro')
print("precisionmacro Train={}".format(precisionmacro_Train))
precisionmicro_Train = precision_score(y_train, predicted_y_train, average='micro')
print("precisionmicro Train={}".format(precisionmicro_Train))

#F1_Score = f1_score(y_test, predicted_y_test)
#print("F1_Score Test={}".format(F1_Score))
F1_Scoremacro_Test = f1_score(y_test, predicted_y_test, average='macro')
print("F1_Scoremacro Test={}".format(F1_Scoremacro_Test))
F1_Scoremicro_Test = f1_score(y_test, predicted_y_test, average='micro')
print("F1_Scoremicro Test={}".format(F1_Scoremicro_Test))

F1_Scoremacro_vld = f1_score(y_vld, predicted_y_vld, average='macro')
print("F1_Scoremacro vld={}".format(F1_Scoremacro_vld))
F1_Scoremicro_vld = f1_score(y_vld, predicted_y_vld, average='micro')
print("F1_Scoremicro vld={}".format(F1_Scoremicro_vld))
#F1_Score = f1_score(y_train, predicted_y_train)
#print("F1_Score Train={}".format(F1_Score))
F1_Scoremacro_Train = f1_score(y_train, predicted_y_train, average='macro')
print("F1_Scoremacro Train={}".format(F1_Scoremacro_Train))
F1_Scoremicro_Train = f1_score(y_train, predicted_y_train, average='micro')
print("F1_Scoremicro Train={}".format(F1_Scoremicro_Train))

# %% [code]
from sklearn.metrics import mean_squared_error
mse_Test = mean_squared_error(y_test,predicted_y_test)
mse_vld = mean_squared_error(y_vld,predicted_y_vld)
mse_Train = mean_squared_error(y_train, predicted_y_train)
print("mse_Test={}".format(mse_Test))
print("mse_vld={}".format(mse_vld))
print("mse_Train={}".format(mse_Train))

# %% [code]
from sklearn.metrics import r2_score

r2_score_test = r2_score(y_test,predicted_y_test)
r2_score_vld = r2_score(y_vld,predicted_y_vld)
r2_score_train = r2_score(y_train, predicted_y_train)
print("r2_score_test={}".format(r2_score_test))
print("r2_score_vld={}".format(r2_score_vld))
print("r2_score_train={}".format(r2_score_train))

# %% [code]
