# Supplementary material for: Identifying high crash risk segments in rural roads using ensemble decision tree-based models
Source: Sci Rep. 2022 Nov 21;12:20024. doi: 10.1038/s41598-022-24476-z (PMC9681741; doi:10.1038/s41598-022-24476-z)
Supplement: Supplementary file 2 — Supplementary Information 2. [file 41598_2022_24476_MOESM2_ESM.xlsx]

## Sheet: Sheet1
Road_id_	TimeLong_sum	CountClass1_sum	CountClass2_sum	CountClass3_sum	CountClass4_sum	CountClass5_sum	headway_mean	headway_max	headway_min	headway_std_no_inf	SpeedOnHeadway_mean	SpeedOnHeadway_max	SpeedOnHeadway_min	SpeedOnHeadway_std_no_inf	flwrt	TotalCarCounter_sum	TotalCarCounter_mean	TotalCarCounter_max	TotalCarCounter_min	TotalCarCounter_std_no_inf	VolOnCap	SpdOnFrSpd	BigCarPercent_mean	BigCarPercent_max	BigCarPercent_min	BigCarPercent_std_no_inf	AverageSpeed_mean	AverageSpeed_max	AverageSpeed_min	AverageSpeed_std_no_inf	mehvar_id	line_count	road_type	mehvar_id_2	latitude	longitude	free_speed	capacity	station_id	vv_min	vv_mean	n_max	n_mean	h_min	h_mean	nh_mean	ff_mean	dd_mean	t_mean
313109	1439	5073	32	30	7	4	55.4137	600	6.59341	98.9429	389.774	906.667	0	271.404	3.57609	5146	35.7361	91	0	25.3032	3.21625	88.7778	1.82412	40	0	4.43697	6658.33	9400	0	888.077	313109	1	2	313159	36.0826	59.647	75	1600	40745	10000	11250	0	0	2500	2500		2.375	108.75	21.9
313159	1439	3601	18	10	4	0	89.3415	600	6.18557	142.625	259.484	921.5	0	219.637	2.52467	3633	25.2292	97	0	22.5969	2.27062	73.3987	1.22346	50	0	4.7439	6238.89	12200	0	1499.22	313159	1	2	313109	36.0826	59.647	85	1600	40745	10000	11250	0	0	2500	2500		2.375	108.75	21.9
313101	1440	14228	280	308	148	698	22.6542	200	4.7619	31.3989	860.983	2037	32.5	476.62	10.8764	15662	54.3819	126	3	30.1364	5.22067	95.416	10.2575	50	0	7.29185	9446.18	10500	6500	438.573	313101	2	1	313151	35.9983	59.4045	99	3000	40745	10000	11250	0	0	2500	2500		2.375	108.75	21.9
313105	1380	24428	529	221	785	357	20.1148	150	3.73444	26.9958	992.1	2463.56	56.6667	575.864	19.0725	26320	95.3623	241	6	55.495	4.61754	93.0942	7.80882	36.3636	0	5.07431	9309.42	10000	7900	314.939	313105	3	0	313155	36.206	59.6437	100	5700	40745	10000	11250	0	0	2500	2500		2.375	108.75	21.9
313122	1440	9293	311	170	63	297	25.7798	300	3	46.9539	848.573	2200	0	562.294	7.0375	10134	35.1875	100	0	25.3391	6.756	87.6471	11.263	100	0	13.8667	7450	9700	0	1240.66	313122	1	2	313172	35.9851	59.7566	85	1500	40745	10000	11250	0	0	2500	2500		2.375	108.75	21.9
313151	1440	16017	453	402	272	880	31.0691	300	4.71204	37.0415	678.789	1994.89	29.6667	493.459	12.5167	18024	62.5833	191	3	46.1983	4.14345	93.7967	16.5425	66.6667	0	12.7551	9754.86	11000	7900	391.636	313151	3	1	313101	35.9983	59.4045	104	4350	40745	10000	11250	0	0	2500	2500		2.375	108.75	21.9
313155	1380	25574	741	328	782	396	19.246	150	3.02013	21.2708	1010.21	2796.44	59.3333	706.786	20.1601	27821	100.801	298	6	72.8071	4.88088	94.4973	12.4699	58.3333	1.77778	10.1268	9071.74	9900	7500	342.622	313155	3	0	313105	36.206	59.6437	96	5700	40745	10000	11250	0	0	2500	2500		2.375	108.75	21.9
313171	1440	2376	172	44	43	105	157.091	600	16.2162	181.719	124.858	468.667	0	112.493	1.90278	2740	9.51389	37	0	8.3641	0.85625	90.036	21.1535	100	0	27.1391	7112.85	11000	0	2206.1	313171	2	1	313121	36.1759	59.7419	79	3200	40745	10000	11250	0	0	2500	2500		2.375	108.75	21.9
313172	1440	9529	341	142	144	362	19.1244	300	3.57143	33.273	728.758	1652	18.3333	401.264	7.30417	10518	36.5208	84	1	20.469	7.012	79.9114	12.1493	80	0	12.0742	6073.26	8800	4500	590.798	313172	1	2	313122	35.9851	59.7566	76	1500	40745	10000	11250	0	0	2500	2500		2.375	108.75	21.9
313121	1440	1409	51	56	45	77	170.446	600	23.0769	166.105	90.6597	411.667	0	74.9082	1.1375	1638	5.6875	26	0	4.72062	0.496364	85.7854	16.2092	100	0	21.6068	8321.18	13500	0	3371.6	313121	2	1	313171	36.1759	59.7419	97	3300	40745	10000	11250	0	0	2500	2500		2.375	108.75	21.9
313102	1440	5509	343	212	31	135	39.783	600	6.89655	74.5525	507.399	1029.5	13	280.193	4.32639	6230	43.2639	87	1	24.2407	4.15333	91.177	14.1145	66.6667	0	11.7648	7111.81	9400	5700	491.525	313102	1	2	313152	36.2349	59.7302	78	1500	40745	10000	11250	0	0	2500	2500		2.375	108.75	21.9
313104	1436	7428	177	322	82	310	30.2453	600	4.54545	63.8789	660.922	1496	0	377.082	5.79318	8319	57.7708	132	0	34.0285	5.73724	81.5003	12.4498	60	0	9.72535	7009.03	8600	0	802.333	313104	1	2	313154	36.102	59.7495	86	1450	40745	10000	11250	0	0	2500	2500		2.375	108.75	21.9
313106	1201	3312	44	26	27	16	74.7919	600	6.45161	111.176	332.862	1038.5	0	282.685	2.85179	3425	28.3058	93	0	24.2193	2.20968	86.0446	7.53106	100	0	15.7265	6797.52	9800	0	1520.41	313106	1	2	313156	36.4732	59.6704	79	1550	40745	10000	11250	0	0	2500	2500		2.375	108.75	21.9
313107	1270	6619	158	139	78	48	114.769	1200	7.31707	218.316	354.185	1052.33	0	278.077	5.54488	7042	55.4488	164	0	43.8066	2.07118	86.6413	10.7305	100	0	16.0895	7537.8	9200	0	874.389	313107	2	1	313157	36.4726	59.6704	87	3400	40745	10000	11250	0	0	2500	2500		2.375	108.75	21.9
313110	1440	3408	129	189	14	62	110.062	1200	15.3846	165.241	166.613	500.5	0	105.053	2.64028	3802	26.4028	78	0	16.4081	1.18813	90.5657	14.8895	100	0	15.2453	7426.39	8600	0	790.919	313110	2	1	313160	36.1935	59.7798	82	3200	40745	10000	11250	0	0	2500	2500		2.375	108.75	21.9
313152	1440	4807	244	147	49	96	46.8116	600	5.45455	79.6742	407.278	1108.17	0	249.731	3.71042	5343	37.1042	110	0	24.5845	3.4471	84.3021	11.1589	66.6667	0	9.75742	6828.47	9000	0	879.446	313152	1	2	313102	36.2349	59.7302	81	1550	40745	10000	11250	0	0	2500	2500		2.375	108.75	21.9
313154	1436	7262	198	244	86	203	46.8482	600	3.46821	104.091	662.945	1931.83	14.3333	448.093	5.56616	7993	55.5069	173	1	40.09	5.32867	80.0329	12.1096	66.6667	0	10.0363	7443.06	9100	6200	584.838	313154	1	2	313104	36.102	59.7495	93	1500	40745	10000	11250	0	0	2500	2500		2.375	108.75	21.9
313156	1201	4099	45	43	20	28	62.1138	600	3.33333	102.029	364.669	1640.83	0	397.22	3.52623	4235	35	180	0	42.3016	2.73226	79.3184	5.05213	75	0	8.4402	6424.79	10400	0	1663.03	313156	1	2	313106	36.4732	59.6704	81	1550	40745	10000	11250	0	0	2500	2500		2.375	108.75	21.9
313157	1270	4164	117	150	45	62	161.513	1200	7.94702	264.535	197.006	817.917	0	197.698	3.57323	4538	35.7323	151	0	35.2023	1.33471	80.0658	15.7042	100	0	20.3455	6325.2	9100	0	1372.85	313157	2	1	313107	36.4726	59.6704	79	3400	40745	10000	11250	0	0	2500	2500		2.375	108.75	21.9
313160	1440	3240	144	124	13	45	129.685	1200	16	197.779	148.394	456.25	0	102.699	2.47639	3566	24.7639	75	0	17.2434	1.08061	82.6961	13.256	100	0	17.7129	7029.17	8600	0	1102.96	313160	2	1	313110	36.1935	59.7798	85	3300	40745	10000	11250	0	0	2500	2500		2.375	108.75	21.9
313146	1423	22350	469	668	880	639	21.8854	180	4.52261	28.003	908.864	2034.22	53.3333	515.922	17.5727	25006	174.867	398	3	99.1735	4.50559	97.9242	12.2471	42.8571	0	6.17544	9302.8	9700	8600	224.37	313146	3	0	313196	35.994	59.614	95	5550	40745	10000	11250	0	0	2500	2500		2.375	108.75	21.9
313196	1211	24696	460	903	573	1063	13.5187	90	2.86169	13.2724	1127.62	2852.33	122.222	697.608	22.8695	27695	227.008	629	2	145.652	4.99009	96.8623	14.0733	36.7347	0	7.30597	9008.2	11000	8100	301.523	313196	3	0	313146	35.994	59.614	93	5550	40745	10000	11250	0	0	2500	2500		2.375	108.75	21.9
313109	1440	3967	37	28	8	8	73.3067	600	8.57143	138.516	325.784	781.667	0	203.261	2.81111	4048	28.1111	70	0	17.7557	2.53	93.2407	1.68677	25	0	3.28724	6993.06	10900	0	990.626	313109	1	2	313159	36.0826	59.647	75	1600	40745	10000	12875	0	0	2500	2500		2.375	133.75	21.7875
313159	1440	2887	31	19	3	4	74.7654	600	10.7143	106.348	225.157	644	0	151.051	2.04444	2944	20.4444	56	0	14.1705	1.84	78.7418	3.29188	50	0	9.08781	6693.06	9800	0	922.531	313159	1	2	313109	36.0826	59.647	85	1600	40745	10000	12875	0	0	2500	2500		2.375	133.75	21.7875
313101	1440	9066	544	546	207	882	38.3579	600	7.05882	72.7792	622.093	1360	0	346.098	7.80903	11245	39.0451	85	0	21.3748	3.74833	95.3879	18.9136	75	0	11.9192	9443.4	12500	0	744.068	313101	2	1	313151	35.9983	59.4045	99	3000	40745	10000	12875	0	0	2500	2500		2.375	133.75	21.7875
313105	1440	16372	964	297	802	569	29.6923	300	6.16438	43.2797	688.659	1524.89	27.6667	362.278	13.1972	19004	65.9861	146	3	34.0096	3.33404	92.9653	13.6812	34.2105	0	7.79288	9296.53	10100	8100	361.596	313105	3	0	313155	36.206	59.6437	100	5700	40745	10000	12875	0	0	2500	2500		2.375	133.75	21.7875
313122	1425	8030	681	250	117	443	17.3957	150	3.94737	20.0431	802.147	1773.33	0	456.174	6.6814	9521	33.407	76	0	19.5521	6.34733	85.6925	16.5775	100	0	11.447	7283.86	9500	0	847.713	313122	1	2	313172	35.9851	59.7566	85	1500	40745	10000	12875	0	0	2500	2500		2.375	133.75	21.7875
313151	1440	9760	610	428	308	948	29.9308	150	10.2273	23.2569	454.802	938.667	62	206.823	8.37083	12054	41.8542	88	6	18.2064	2.77103	92.5748	21.4932	87.5	1.69492	11.8902	9627.78	10500	7600	550.561	313151	3	1	313101	35.9983	59.4045	104	4350	40745	10000	12875	0	0	2500	2500		2.375	133.75	21.7875
313155	1440	19508	909	347	810	516	16.7821	90	6.42857	13.7993	783.856	1477.78	97.7778	351.454	15.3403	22090	76.7014	140	10	33.3737	3.87544	94.7627	13.9561	59.2593	0	9.80626	9097.22	9900	7400	381.325	313155	3	0	313105	36.206	59.6437	96	5700	40745	10000	12875	0	0	2500	2500		2.375	133.75	21.7875
313171	1440	1594	320	64	102	151	136.06	600	28.5714	158.586	95.2841	276.667	0	63.7613	1.54931	2231	7.74653	21	0	5.02649	0.697187	84.5948	30.3101	100	0	24.6265	6682.99	9400	0	2133.55	313171	2	1	313121	36.1759	59.7419	79	3200	40745	10000	12875	0	0	2500	2500		2.375	133.75	21.7875
313172	1425	7792	662	205	217	493	20.9597	300	4.10959	32.3442	632.673	1349	0	333.33	6.57474	9369	32.8737	73	0	18.1289	6.246	77.6131	19.1607	100	0	14.1482	5898.6	8300	0	707.552	313172	1	2	313122	35.9851	59.7566	76	1500	40745	10000	12875	0	0	2500	2500		2.375	133.75	21.7875
313121	1440	1089	111	126	80	129	181.432	600	27.2727	166.394	82.1586	359.333	0	58.558	1.06597	1535	5.32986	22	0	3.72383	0.465152	88.3663	29.023	100	0	25.5804	8571.53	13500	0	2576.02	313121	2	1	313171	36.1759	59.7419	97	3300	40745	10000	12875	0	0	2500	2500		2.375	133.75	21.7875
313102	1440	5626	665	454	63	173	34.0868	300	6	55.8757	566.269	1200	22.6667	297.872	4.84792	6981	48.4792	100	2	25.8339	4.654	90.5983	21.4345	66.6667	0	13.7423	7066.67	9600	5600	460.374	313102	1	2	313152	36.2349	59.7302	78	1500	40745	10000	12875	0	0	2500	2500		2.375	133.75	21.7875
313104	1440	7166	493	744	160	614	25.3365	300	4.7619	40.3133	703.606	1365	22.6667	385.229	6.37292	9177	63.7292	126	2	36.3158	6.32897	79.7077	23.0088	100	0	12.1732	6854.86	8600	4900	589.942	313104	1	2	313154	36.102	59.7495	86	1450	40745	10000	12875	0	0	2500	2500		2.375	133.75	21.7875
313106	1440	1255	60	45	31	15	80.7244	600	21.4286	90.3983	115.464	354.667	0	85.6206	0.976389	1406	9.76389	28	0	7.14628	0.907097	73.321	12.559	80	0	13.8402	5792.36	9900	0	2845.03	313106	1	2	313156	36.4732	59.6704	79	1550	40745	10000	12875	0	0	2500	2500		2.375	133.75	21.7875
313107	1019	3770	342	367	105	82	34.9885	150	15	25.4566	281.184	500	45.3333	110.579	4.579	4666	45.301	80	3	18.5911	1.37235	85.6824	17.7753	34.6154	0	8.55454	7454.37	8900	6800	405.73	313107	2	1	313157	36.4726	59.6704	87	3400	40745	10000	12875	0	0	2500	2500		2.375	133.75	21.7875
313107	1019	3770	342	367	105	82	34.6688	101.408	18.5567	22.65	2.79248	4.1	0.788889	1.06445	4.579	4666	245.579	388	15	121.028	1.37235	0.862069	17.6905	28.115	9	5.72056	75	82	71	3.04354	313107	2	1	313157	36.4726	59.6704	87	3400	40745	10000	12875	0	0	2500	2500		2.375	133.75	21.7875
313110	1440	4000	720	1200	29	291	116.54	1200	11.0092	249.42	263.423	654	5.16667	170.443	4.33333	6240	43.3333	109	1	28.1701	1.95	88.9397	34.5809	100	0	19.5028	7293.06	8600	5600	415.607	313110	2	1	313160	36.1935	59.7798	82	3200	40745	10000	12875	0	0	2500	2500		2.375	133.75	21.7875
313152	1440	5424	379	269	74	114	25.1046	150	6.18557	24.4349	471.729	1018.5	46	274.021	4.34722	6260	43.4722	97	4	25.942	4.03871	81.4558	14.8715	71.4286	0	8.4717	6597.92	7600	5500	421.385	313152	1	2	313102	36.2349	59.7302	81	1550	40745	10000	12875	0	0	2500	2500		2.375	133.75	21.7875
313154	1440	6709	576	598	138	423	19.3223	150	4.91803	22.9923	679.119	1404	52.6667	365.115	5.86389	8444	58.6389	122	4	32.5209	5.62933	76.135	21.31	50	0	8.56569	7080.56	8500	6000	475.26	313154	1	2	313104	36.102	59.7495	93	1500	40745	10000	12875	0	0	2500	2500		2.375	133.75	21.7875
313156	1440	1430	48	59	23	29	90.5557	600	15.7895	124.384	127.899	432	0	105.109	1.10347	1589	11.0347	38	0	9.33587	1.02516	70.1475	11.9496	100	0	14.2393	5681.94	8800	0	2840.67	313156	1	2	313106	36.4732	59.6704	81	1550	40745	10000	12875	0	0	2500	2500		2.375	133.75	21.7875
313157	1019	2702	233	339	55	95	50.8149	300	19.6721	45.436	195.699	370	25.8333	83.5321	3.36016	3424	33.2427	61	4	14.2021	1.00706	87.7842	20.6022	50	2.43902	9.92176	6934.95	9800	5500	518.157	313157	2	1	313107	36.4726	59.6704	79	3400	40745	10000	12875	0	0	2500	2500		2.375	133.75	21.7875
313157	1019	2702	233	339	55	95	52.5935	163.636	24.7423	41.4122	1.8883	2.91	0.409444	0.769926	3.36016	3424	180.211	291	7	90.0617	1.00706	0.896736	20.0022	31.4394	10.3659	5.91248	70.8421	98	63	7.02074	313157	2	1	313107	36.4726	59.6704	79	3400	40745	10000	12875	0	0	2500	2500		2.375	133.75	21.7875
313160	1440	3819	1092	547	31	233	52.5622	600	11.4286	60.3505	230.161	603.75	11.3333	132.806	3.97361	5722	39.7361	105	2	22.8783	1.73394	81.5359	28.6395	62.5	0	13.6178	6930.56	8300	6000	324.525	313160	2	1	313110	36.1935	59.7798	85	3300	40745	10000	12875	0	0	2500	2500		2.375	133.75	21.7875
313146	1440	13775	763	1190	1061	1001	28.4869	200	7.9646	34.8281	629.172	1141.33	46	316.367	12.3542	17790	123.542	226	9	61.8198	3.20541	96.0746	21.9621	43.4783	0	8.87136	9127.08	9700	8100	287.039	313146	3	0	313196	35.994	59.614	95	5550	40745	10000	12875	0	0	2500	2500		2.375	133.75	21.7875
313196	1440	15525	601	1226	699	1294	17.375	56.25	8.37209	11.2393	667.258	1122.78	147.556	267.674	13.434	19345	134.34	215	32	52.6681	3.48559	95.3853	22.1855	61.3636	4.49438	9.87675	8870.83	9400	7800	303.424	313196	3	0	313146	35.994	59.614	93	5550	40745	10000	12875	0	0	2500	2500		2.375	133.75	21.7875
313109	1440	4075	38	23	1	8	73.0312	600	8.4507	137.988	329.134	804.667	0	208.194	2.87847	4145	28.7847	71	0	18.358	2.59063	91.3241	2.38137	100	0	9.43067	6849.31	8800	0	871.859	313109	1	2	313159	36.0826	59.647	75	1600	40745	12000	12000	0	0	2500	2500		2.625	130	22.2
313159	1440	2778	28	20	2	5	80.0731	600	13.3333	110.481	213.557	498.667	0	142.125	1.96736	2833	19.6736	45	0	13.3004	1.77062	76.969	2.88318	50	0	7.45855	6542.36	9300	0	969.291	313159	1	2	313109	36.0826	59.647	85	1600	40745	12000	12000	0	0	2500	2500		2.625	130	22.2
313101	1440	8360	511	565	219	964	39.569	300	7.79221	54.5254	583.622	1257.67	0	337.009	7.37431	10619	36.8715	77	0	20.9477	3.53967	93.971	21.2127	66.6667	0	11.9739	9303.12	10900	0	826.235	313101	2	1	313151	35.9983	59.4045	99	3000	40745	12000	12000	0	0	2500	2500		2.625	130	22.2
313105	1440	15413	931	336	813	588	32.8099	300	6.71642	47.7422	651.826	1376	32.6667	355.689	12.5563	18081	62.7812	134	3	33.4549	3.17211	92.1042	14.8851	44.4444	0	8.16356	9210.42	10200	7200	438.229	313105	3	0	313155	36.206	59.6437	100	5700	40745	12000	12000	0	0	2500	2500		2.625	130	22.2
313122	1245	6094	552	252	90	412	26.2715	300	4.34783	41.9516	709.42	1656	0	449.587	5.94378	7400	29.7189	69	0	19.466	4.93333	86.2745	19.8097	100	0	14.0889	7333.33	11100	0	884.887	313122	1	2	313172	35.9851	59.7566	85	1500	40745	12000	12000	0	0	2500	2500		2.625	130	22.2
313151	1440	8421	706	485	347	1039	35.4364	300	10.1124	32.7606	409.365	919.667	26.6667	199.439	7.6375	10998	38.1875	89	3	17.9267	2.52828	91.4563	25.9912	77.7778	0	13.0541	9511.46	10400	6700	472.773	313151	3	1	313101	35.9983	59.4045	104	4350	40745	12000	12000	0	0	2500	2500		2.625	130	22.2
313155	1440	17247	932	376	763	603	20.6672	128.571	6.08108	19.7128	703.402	1557.33	64.5556	353.4	13.834	19921	69.1701	148	7	33.6776	3.49491	94.1153	16.1089	62.5	0	10.1753	9035.07	9800	7300	423.756	313155	3	0	313105	36.206	59.6437	96	5700	40745	12000	12000	0	0	2500	2500		2.625	130	22.2
313171	1440	1311	333	52	117	163	144.848	600	28.5714	152.972	83.4566	252	0	55.7993	1.37222	1976	6.86111	21	0	4.49245	0.6175	84.6299	34.3165	100	0	26.5395	6685.76	11100	0	2129.38	313171	2	1	313121	36.1759	59.7419	79	3200	40745	12000	12000	0	0	2500	2500		2.625	130	22.2
313172	1245	6220	587	208	184	422	25.7143	300	4	41.3454	574.028	1325	0	335.71	6.12129	7621	30.6064	75	0	18.3924	5.08067	74.7886	21.639	100	0	15.4108	5683.94	7700	0	789.733	313172	1	2	313122	35.9851	59.7566	76	1500	40745	12000	12000	0	0	2500	2500		2.625	130	22.2
313121	1440	862	115	135	73	122	209.541	600	35.2941	182.151	70.9786	249.333	0	54.1272	0.907639	1307	4.53819	17	0	3.42457	0.396061	86.3545	36.9592	100	0	30.619	8376.39	14300	0	3090.53	313121	2	1	313171	36.1759	59.7419	97	3300	40745	12000	12000	0	0	2500	2500		2.625	130	22.2
313102	1440	5442	579	430	74	178	34.4356	600	6.97674	66.4422	540.61	1075	6.83333	275.032	4.65486	6703	46.5486	86	1	23.9139	4.46867	89.8504	21.8418	100	0	15.1788	7008.33	9200	4100	502.425	313102	1	2	313152	36.2349	59.7302	78	1500	40745	12000	12000	0	0	2500	2500		2.625	130	22.2
313104	1440	6985	494	808	184	597	29.5634	600	5.26316	61.2298	691.551	1273	0	398.902	6.29722	9068	62.9722	114	0	37.4635	6.25379	78.5933	26.0893	100	0	15.7573	6759.03	8900	0	814.403	313104	1	2	313154	36.102	59.7495	86	1450	40745	12000	12000	0	0	2500	2500		2.625	130	22.2
313106	1440	1301	58	46	32	16	81.431	600	20	102.525	120.657	385	0	91.1595	1.00903	1453	10.0903	30	0	7.63573	0.937419	72.7496	10.2278	53.8462	0	11.6276	5747.22	9200	0	2950.96	313106	1	2	313156	36.4732	59.6704	79	1550	40745	12000	12000	0	0	2500	2500		2.625	130	22.2
313107	1214	3868	393	381	126	93	106.642	1200	13.9535	243.754	248.396	537.5	0	145.615	4.00412	4861	39.8443	86	0	23.1658	1.42971	83.4181	19.7121	75	0	10.758	7257.38	8500	0	1071.53	313107	2	1	313157	36.4726	59.6704	87	3400	40745	12000	12000	0	0	2500	2500		2.625	130	22.2
313110	1440	3690	683	1146	28	276	87.9054	1200	13.7931	146.648	243.149	536.5	0	156.844	4.04375	5823	40.4375	87	0	25.9518	1.81969	86.7378	36.0816	100	0	19.7929	7112.5	8300	0	707.978	313110	2	1	313160	36.1935	59.7798	82	3200	40745	12000	12000	0	0	2500	2500		2.625	130	22.2
313152	1440	5209	378	252	70	127	28.747	300	6.66667	34.8072	452.302	931.667	20.6667	257.991	4.19167	6036	41.9167	90	2	24.6471	3.89419	81.2414	15.0941	57.1429	0	9.50654	6580.56	8400	5400	493.327	313152	1	2	313102	36.2349	59.7302	81	1550	40745	12000	12000	0	0	2500	2500		2.625	130	22.2
313154	1440	6443	579	617	142	454	22.362	150	5.30973	28.275	666.174	1356	51.3333	366.386	5.71875	8235	57.1875	113	4	32.0676	5.49	76.2769	23.1633	80	0	10.7778	7093.75	8100	5300	456.773	313154	1	2	313104	36.102	59.7495	93	1500	40745	12000	12000	0	0	2500	2500		2.625	130	22.2
313156	1440	1419	57	39	21	27	98.6013	600	14.2857	146.832	125.863	455	0	103.082	1.08542	1563	10.8542	42	0	9.09515	1.00839	69.856	11.6133	100	0	15.3271	5658.33	10400	0	2919.61	313156	1	2	313106	36.4732	59.6704	81	1550	40745	12000	12000	0	0	2500	2500		2.625	130	22.2
313157	1214	2557	242	375	53	124	101.469	1200	18.75	179.261	158.251	373.333	0	92.4108	2.7603	3351	27.4672	64	0	15.7596	0.985588	84.6337	23.1138	66.6667	0	13.4531	6686.07	9900	0	1260.32	313157	2	1	313107	36.4726	59.6704	79	3400	40745	12000	12000	0	0	2500	2500		2.625	130	22.2
313160	1440	3534	1081	552	41	226	57.4776	300	12.766	54.0393	217.749	548.333	22.3333	129.887	3.77361	5434	37.7361	94	4	22.3616	1.64667	80.8333	31.8681	70.3704	0	14.7696	6870.83	7800	5900	327.422	313160	2	1	313110	36.1935	59.7798	85	3300	40745	12000	12000	0	0	2500	2500		2.625	130	22.2
313146	1440	12811	773	1264	1051	1027	31.9074	225	7.79221	40.7372	594.353	1142.17	40.8889	312.533	11.7542	16926	117.542	231	8	61.4511	3.04973	95.1827	24.8143	50	7.31707	8.46255	9042.36	9600	7900	308.126	313146	3	0	313196	35.994	59.614	95	5550	40745	12000	12000	0	0	2500	2500		2.625	130	22.2
313196	1440	13251	622	1339	699	1413	20.6069	94.7368	8.78049	15.2769	594.021	1036.39	83.3889	262.931	12.0306	17324	120.306	205	19	51.5387	3.12144	94.5191	26.5732	56.25	8.42697	10.3251	8790.28	9400	7900	312.543	313196	3	0	313146	35.994	59.614	93	5550	40745	12000	12000	0	0	2500	2500		2.625	130	22.2
313109	1440	3983	29	35	8	9	70.414	600	8.95522	129.087	325.803	792.833	0	203.519	2.82222	4064	28.2222	67	0	17.5995	2.54	90.8148	2.36924	100	0	8.80177	6811.11	8000	0	910.594	313109	1	2	313159	36.0826	59.647	75	1600	40745	8000	10250	1	0.25	1000	2312.5	0.5	1.625	133.75	22.025
313159	1440	2718	32	24	1	4	84.6223	600	12.766	124.891	209.368	524.833	0	142.155	1.92986	2779	19.2986	47	0	13.2519	1.73687	74.8203	2.22247	50	0	5.54687	6359.72	8200	0	1158.8	313159	1	2	313109	36.0826	59.647	85	1600	40745	8000	10250	1	0.25	1000	2312.5	0.5	1.625	133.75	22.025
313101	1440	8230	553	581	225	960	40.8488	600	7.79221	69.9146	580.392	1232	5.16667	323.36	7.32569	10549	36.6285	77	1	20.0693	3.51633	94.6163	22.1789	75	0	12.59	9367.01	11100	3100	679.554	313101	2	1	313151	35.9983	59.4045	99	3000	40745	8000	10250	1	0.25	1000	2312.5	0.5	1.625	133.75	22.025
313105	1440	14910	1001	306	815	599	34.1862	900	7.31707	65.991	633.439	1298.33	6.77778	338.267	12.2438	17631	61.2188	123	1	31.8393	3.09316	91.5486	16.2974	100	0	9.96351	9154.86	10100	6100	482.086	313105	3	0	313155	36.206	59.6437	100	5700	40745	8000	10250	1	0.25	1000	2312.5	0.5	1.625	133.75	22.025
313122	1425	7591	716	302	125	475	22.4052	300	4.10959	38.4148	772.884	1728	21.6667	446.385	6.46246	9209	32.3123	73	1	19.1303	6.13933	85.8328	19.6763	100	0	13.3453	7295.79	9900	5500	576.179	313122	1	2	313172	35.9851	59.7566	85	1500	40745	8000	10250	1	0.25	1000	2312.5	0.5	1.625	133.75	22.025
313151	1440	8356	730	582	340	996	35.5063	225	11.6883	31.5858	409.631	855.556	36	200.193	7.64167	11004	38.2083	77	4	17.9617	2.52966	91.3896	27.0468	83.3333	0	13.3703	9504.51	10400	7800	511.683	313151	3	1	313101	35.9983	59.4045	104	4350	40745	8000	10250	1	0.25	1000	2312.5	0.5	1.625	133.75	22.025
313155	1440	16730	967	430	766	677	20.7532	128.571	6.33803	18.7539	687.758	1451.56	61.4444	345.758	13.5903	19570	67.9514	142	7	33.3109	3.43333	93.6306	17.5305	63.1579	0	11.1917	8988.54	9900	7100	438.401	313155	3	0	313105	36.206	59.6437	96	5700	40745	8000	10250	1	0.25	1000	2312.5	0.5	1.625	133.75	22.025
313171	1440	1548	358	75	104	208	134.421	600	27.2727	155.994	94.8611	273	0	62.6732	1.59236	2293	7.96181	22	0	5.14666	0.716562	82.8015	36.3582	100	0	26.5767	6541.32	10000	0	1951.65	313171	2	1	313121	36.1759	59.7419	79	3200	40745	8000	10250	1	0.25	1000	2312.5	0.5	1.625	133.75	22.025
313172	1425	7526	724	245	223	510	22.2852	300	4.16667	37.7401	603	1320	0	337.41	6.47579	9228	32.3789	72	0	18.4529	6.152	74.6445	20.9165	100	0	14.508	5672.98	7700	0	702.582	313172	1	2	313122	35.9851	59.7566	76	1500	40745	8000	10250	1	0.25	1000	2312.5	0.5	1.625	133.75	22.025
313121	1440	1084	127	150	73	130	172.921	600	33.3333	163.07	84.0955	276	0	58.631	1.08611	1564	5.43056	18	0	3.75676	0.473939	87.0525	31.4343	100	0	25.081	8444.1	12200	0	2835.75	313121	2	1	313171	36.1759	59.7419	97	3300	40745	8000	10250	1	0.25	1000	2312.5	0.5	1.625	133.75	22.025
313102	1440	5385	562	479	79	191	38.7446	600	6.81818	74.6069	541.326	1008	12.1667	279.227	4.65	6696	46.5	88	1	24.2467	4.464	90.5004	22.7108	75	0	16.6829	7059.03	10300	5200	560.433	313102	1	2	313152	36.2349	59.7302	78	1500	40745	8000	10250	1	0.25	1000	2312.5	0.5	1.625	133.75	22.025
313104	1440	6977	487	816	165	548	28.2598	600	4.44444	62.8648	683.045	1462.5	12.3333	386.591	6.24514	8993	62.4514	135	1	36.5319	6.20207	78.5045	24.0805	75	0	11.3489	6751.39	8700	5400	541.729	313104	1	2	313154	36.102	59.7495	86	1450	40745	8000	10250	1	0.25	1000	2312.5	0.5	1.625	133.75	22.025
313106	1440	1278	50	50	30	17	89.3696	600	21.4286	113.697	120.481	346.5	0	89.3726	0.989583	1425	9.89583	28	0	7.3765	0.919355	76.4328	12.8377	100	0	16.9889	6038.19	11200	0	2921.33	313106	1	2	313156	36.4732	59.6704	79	1550	40745	8000	10250	1	0.25	1000	2312.5	0.5	1.625	133.75	22.025
313107	1008	3156	320	269	99	95	85.2114	1200	14.6341	177.284	244.71	500.5	2.08333	141.196	3.90774	3939	38.2427	82	1	23.0358	1.15853	85.2249	20.4903	66.6667	0	13.2484	7414.56	8200	2500	599.256	313107	2	1	313157	36.4726	59.6704	87	3400	40745	8000	10250	1	0.25	1000	2312.5	0.5	1.625	133.75	22.025
313110	1440	3503	666	1132	18	263	102.002	1200	13.4831	169.081	232.37	541.417	0	148.705	3.87639	5582	38.7639	89	0	24.9249	1.74438	86.5769	36.2209	100	0	20.5968	7099.31	8600	0	793.769	313110	2	1	313160	36.1935	59.7798	82	3200	40745	8000	10250	1	0.25	1000	2312.5	0.5	1.625	133.75	22.025
313152	1440	5324	372	249	85	109	30.825	300	6.81818	39.3652	459.395	974.667	27.6667	268.202	4.26319	6139	42.6319	88	2	25.2363	3.96065	80.6499	14.7534	66.6667	0	9.68803	6532.64	8300	5400	481.149	313152	1	2	313102	36.2349	59.7302	81	1550	40745	8000	10250	1	0.25	1000	2312.5	0.5	1.625	133.75	22.025
313154	1440	6338	564	653	156	390	21.7691	300	5.35714	31.9671	643.905	1235.33	26.6667	349.197	5.62569	8101	56.2569	112	2	31.5605	5.40067	75.4854	23.4995	66.6667	0	10.3359	7020.14	10700	5500	601.916	313154	1	2	313104	36.102	59.7495	93	1500	40745	8000	10250	1	0.25	1000	2312.5	0.5	1.625	133.75	22.025
313156	1440	1391	52	46	28	28	89.9103	600	16.2162	123.635	126.799	413.167	0	101.653	1.07292	1545	10.7292	37	0	8.79253	0.996774	70.9791	12.8581	100	0	17.9451	5749.31	9000	0	2875.04	313156	1	2	313106	36.4732	59.6704	81	1550	40745	8000	10250	1	0.25	1000	2312.5	0.5	1.625	133.75	22.025
313157	1008	2210	202	257	38	98	112.838	1200	20	212.879	160.574	370	0	95.2835	2.78274	2805	27.233	60	0	16.0589	0.825	85.9285	22.1032	100	0	14.9253	6788.35	9400	0	976.55	313157	2	1	313107	36.4726	59.6704	79	3400	40745	8000	10250	1	0.25	1000	2312.5	0.5	1.625	133.75	22.025
313160	1440	3422	1035	552	44	215	58.8359	240	15.5844	54.1544	211.188	449.167	26.25	124.239	3.65833	5268	36.5833	77	5	21.3764	1.59636	81.0376	31.272	72.7273	0	15.0855	6888.19	8000	5800	352.865	313160	2	1	313110	36.1935	59.7798	85	3300	40745	8000	10250	1	0.25	1000	2312.5	0.5	1.625	133.75	22.025
313146	1440	12436	823	1257	1045	1065	32.87	300	8.10811	45.4497	584.09	1110	27.3333	301.873	11.5458	16626	115.458	222	6	59.2877	2.99568	95.1608	25.848	58.3333	0	9.09518	9040.28	9700	8100	316.517	313146	3	0	313196	35.994	59.614	95	5550	40745	8000	10250	1	0.25	1000	2312.5	0.5	1.625	133.75	22.025
313196	1440	12754	665	1425	730	1402	20.8474	78.2609	9	14.6323	580.33	1011.11	115	256.266	11.7889	16976	117.889	200	23	50.1671	3.05874	94.1458	28.1146	69.697	10.1124	11.1032	8755.56	9300	7600	350.353	313196	3	0	313146	35.994	59.614	93	5550	40745	8000	10250	1	0.25	1000	2312.5	0.5	1.625	133.75	22.025
313109	1440	3836	45	37	4	5	69.2388	600	9.23077	125.287	313.141	736.667	0	199.441	2.72708	3927	27.2708	65	0	17.479	2.45438	91.0741	3.82185	100	0	12.4375	6830.56	8600	0	927.383	313109	1	2	313159	36.0826	59.647	75	1600	40745	4000	10500	5	2.5	1000	1562.5	1.28571	4.5	215	22.3
313159	1440	2679	29	20	2	0	86.5664	600	11.5385	136.756	206.559	554.667	0	143.041	1.89583	2730	18.9583	52	0	13.2544	1.70625	74.1258	2.59983	50	0	6.92954	6300.69	10000	0	1494.97	313159	1	2	313109	36.0826	59.647	85	1600	40745	4000	10500	5	2.5	1000	1562.5	1.28571	4.5	215	22.3
313101	1435	8362	561	624	222	995	40.5974	600	6.45161	75.8019	586.418	1457	12.3333	327.377	7.50105	10764	37.5052	93	1	20.6937	3.588	93.7529	22.2006	80	0	11.4843	9281.53	10800	7000	570.262	313101	2	1	313151	35.9983	59.4045	99	3000	40745	4000	10500	5	2.5	1000	1562.5	1.28571	4.5	215	22.3
313105	1440	15740	1015	307	849	664	31.9755	300	6.66667	46.1331	667.962	1410	31.1111	361.727	12.8993	18575	64.4965	135	3	34.29	3.25877	92.0417	15.7631	50	0	8.3333	9204.17	10700	7000	459.223	313105	3	0	313155	36.206	59.6437	100	5700	40745	4000	10500	5	2.5	1000	1562.5	1.28571	4.5	215	22.3
313122	1425	7259	748	327	143	513	22.783	300	3.79747	35.0925	749.897	1896	13.3333	440.62	6.30877	8990	31.5439	79	1	19.1521	5.99333	85.7007	21.7591	100	0	12.5668	7284.56	10000	4000	676.296	313122	1	2	313172	35.9851	59.7566	85	1500	40745	4000	10500	5	2.5	1000	1562.5	1.28571	4.5	215	22.3
313151	1435	8444	759	496	311	1064	34.7313	225	12	29.3062	420.085	871.556	41.7778	210.331	7.71707	11074	38.5854	75	4	18.3827	2.54575	92.4082	27.3344	100	0	14.1676	9610.45	10600	6100	607.413	313151	3	1	313101	35.9983	59.4045	104	4350	40745	4000	10500	5	2.5	1000	1562.5	1.28571	4.5	215	22.3
313155	1440	17251	1002	391	721	652	19.9957	100	6.29371	17.1636	703.922	1477.67	84	360.672	13.9007	20017	69.5035	143	9	34.3792	3.51175	93.4968	17.5652	75	1.55039	11.6316	8975.69	9700	7400	424.795	313155	3	0	313105	36.206	59.6437	96	5700	40745	4000	10500	5	2.5	1000	1562.5	1.28571	4.5	215	22.3
313171	1440	1381	360	65	132	187	141.643	600	28.5714	153.301	88.4282	273	0	58.4834	1.47569	2125	7.37847	21	0	4.77106	0.664062	84.5904	37.505	100	0	27.0802	6682.64	9900	0	1855.2	313171	2	1	313121	36.1759	59.7419	79	3200	40745	4000	10500	5	2.5	1000	1562.5	1.28571	4.5	215	22.3
313172	1425	7195	762	247	234	574	22.3664	300	4.05405	40.6216	594.061	1344	0	322.705	6.32421	9012	31.6211	74	0	17.4512	6.008	74.5614	23.7753	100	0	15.8303	5666.67	7700	0	710.061	313172	1	2	313122	35.9851	59.7566	76	1500	40745	4000	10500	5	2.5	1000	1562.5	1.28571	4.5	215	22.3
313121	1440	912	115	166	102	158	192.014	600	40	181.127	77.0961	235.667	0	56.6956	1.00903	1453	5.04514	15	0	3.61248	0.440303	83.6627	40.3712	100	0	28.6823	8115.28	12500	0	3015.12	313121	2	1	313171	36.1759	59.7419	97	3300	40745	4000	10500	5	2.5	1000	1562.5	1.28571	4.5	215	22.3
313102	1440	5277	575	459	78	182	32.9993	300	6.52174	54.8553	536.265	1058.5	20.3333	278.146	4.56319	6571	45.6319	92	2	23.9106	4.38067	91.6222	22.2358	100	0	16.0256	7146.53	9000	5900	507.57	313102	1	2	313152	36.2349	59.7302	78	1500	40745	4000	10500	5	2.5	1000	1562.5	1.28571	4.5	215	22.3
313104	1440	6663	497	840	153	568	26.2792	200	5.21739	37.9357	660.551	1341.67	34	373.525	6.05625	8721	60.5625	115	3	35.444	6.01448	78.771	26.3347	100	0	14.4437	6774.31	8200	5100	549.715	313104	1	2	313154	36.102	59.7495	86	1450	40745	4000	10500	5	2.5	1000	1562.5	1.28571	4.5	215	22.3
313106	1440	1265	47	40	21	21	95.4438	600	10	130.691	114.28	690	0	99.1199	0.968056	1394	9.68056	60	0	8.46205	0.899355	71.3256	9.1893	50	0	10.2033	5634.72	10500	0	3018.31	313106	1	2	313156	36.4732	59.6704	79	1550	40745	4000	10500	5	2.5	1000	1562.5	1.28571	4.5	215	22.3
313107	1030	3703	370	377	126	98	77.7611	1200	12.5	162.456	274.555	584	0	140.041	4.53786	4674	44.9423	96	0	23.0917	1.37471	81.6645	22.7891	100	0	16.4646	7104.81	8900	0	1100.38	313107	2	1	313157	36.4726	59.6704	87	3400	40745	4000	10500	5	2.5	1000	1562.5	1.28571	4.5	215	22.3
313110	1440	3464	632	1162	16	244	75.5645	600	13.7931	94.6523	232.966	536.5	0	149.011	3.83194	5518	38.3194	87	0	24.4559	1.72437	88.1606	38.2369	100	7.14286	17.1768	7229.17	9000	0	726.758	313110	2	1	313160	36.1935	59.7798	82	3200	40745	4000	10500	5	2.5	1000	1562.5	1.28571	4.5	215	22.3
313152	1440	5167	345	303	85	116	30.1356	200	6.25	36.0661	448.302	987	27.5	254.852	4.17778	6016	41.7778	96	3	24.6547	3.88129	80.9928	16.1752	80	0	10.4602	6560.42	9300	5400	577.497	313152	1	2	313102	36.2349	59.7302	81	1550	40745	4000	10500	5	2.5	1000	1562.5	1.28571	4.5	215	22.3
313154	1440	6175	573	653	165	481	20.9276	150	5.26316	25.0817	640.833	1254	56.6667	344.897	5.58819	8047	55.8819	114	4	30.7231	5.36467	75.0149	25.3601	66.6667	0	10.9187	6976.39	9100	5800	445.967	313154	1	2	313104	36.102	59.7495	93	1500	40745	4000	10500	5	2.5	1000	1562.5	1.28571	4.5	215	22.3
313156	1440	1381	46	56	17	34	90.2022	600	15.3846	127.275	125.959	455	0	109.12	1.06528	1534	10.6528	39	0	9.39882	0.989677	67.7126	13.2084	100	0	18.5197	5484.72	11400	0	3113.91	313156	1	2	313106	36.4732	59.6704	81	1550	40745	4000	10500	5	2.5	1000	1562.5	1.28571	4.5	215	22.3
313157	1030	2400	240	339	61	87	89.3467	1200	19.0476	151.154	172.897	393.75	5	86.7203	3.03592	3127	30.0673	63	1	15.0533	0.919706	86.4898	26.577	100	0	18.1926	6832.69	8400	5500	479.07	313157	2	1	313107	36.4726	59.6704	79	3400	40745	4000	10500	5	2.5	1000	1562.5	1.28571	4.5	215	22.3
313160	1440	3412	1020	554	36	197	64.6522	600	15.1899	81.0556	207.079	454.25	11	121.071	3.62431	5219	36.2431	79	2	20.9368	1.58152	80.1144	31.0966	65.5172	0	14.1741	6809.72	8100	5400	332.983	313160	2	1	313110	36.1935	59.7798	85	3300	40745	4000	10500	5	2.5	1000	1562.5	1.28571	4.5	215	22.3
313146	1440	13073	734	1364	1044	1126	30.1771	257.143	7.37705	37.7007	606.014	1220	35.3889	321.88	12.0424	17341	120.424	244	7	63.9342	3.1245	94.9123	25.219	53.8462	8.26446	8.40886	9016.67	9600	8200	247.768	313146	3	0	313196	35.994	59.614	95	5550	40745	4000	10500	5	2.5	1000	1562.5	1.28571	4.5	215	22.3
313196	1440	13291	672	1447	686	1524	19.9663	69.2308	7.89474	13.7654	600.599	1114.67	122.778	265.114	12.2361	17620	122.361	228	26	51.9894	3.17477	93.8471	28.2026	61.7021	10.1124	11.4134	8727.78	9200	7700	339.617	313196	3	0	313146	35.994	59.614	93	5550	40745	4000	10500	5	2.5	1000	1562.5	1.28571	4.5	215	22.3
313109	1440	5108	41	64	13	10	58.3614	600	6.74157	105.285	407.777	993.833	10.6667	261.714	3.63611	5236	36.3611	89	1	23.5524	3.2725	89.8241	2.45262	40	0	5.03763	6736.81	9600	4200	574.305	313109	1	2	313159	36.0826	59.647	75	1600	40745	10000	10500	1	0.25	1000	2312.5	1	2.875	137.5	20.725
313159	1440	2971	47	24	5	0	75.1756	600	9.52381	118.717	225.316	619.5	0	149.287	2.11597	3047	21.1597	63	0	14.4994	1.90437	74.6814	2.93103	50	0	6.403	6347.92	9000	0	1261.39	313159	1	2	313109	36.0826	59.647	85	1600	40745	10000	10500	1	0.25	1000	2312.5	1	2.875	137.5	20.725
313101	1440	11335	504	569	220	1057	36.6966	600	4.87805	73.4883	759.48	1988.5	17.1667	454.766	9.50347	13685	47.5174	123	1	28.3425	4.56167	96.17	17.6895	100	0	10.5513	9520.83	11400	6700	481.804	313101	2	1	313151	35.9983	59.4045	99	3000	40745	10000	10500	1	0.25	1000	2312.5	1	2.875	137.5	20.725
313105	1440	24244	1035	356	898	661	26.3173	300	3.61446	40.4783	971.331	2517.67	29	612.564	18.8847	27194	94.4236	249	3	60.1662	4.77088	91.9688	11.4689	41.6667	0	6.62564	9196.88	10200	7300	381.732	313105	3	0	313155	36.206	59.6437	100	5700	40745	10000	10500	1	0.25	1000	2312.5	1	2.875	137.5	20.725
313122	1420	8475	724	289	122	492	21.5487	300	3.40909	38.2664	838.874	1994.67	0	484.415	7.11408	10102	35.5704	88	0	21.554	6.73467	85.1947	17.8431	100	0	12.5232	7241.55	13400	0	868.278	313122	1	2	313172	35.9851	59.7566	85	1500	40745	10000	10500	1	0.25	1000	2312.5	1	2.875	137.5	20.725
313151	1440	10733	752	522	272	1138	29.6711	180	9	26.4822	506.495	1111.11	51.6667	251.608	9.31736	13417	46.5868	100	5	22.3555	3.08437	92.695	23.5849	81.8182	2.94118	13.1091	9640.28	10600	8000	496.42	313151	3	1	313101	35.9983	59.4045	104	4350	40745	10000	10500	1	0.25	1000	2312.5	1	2.875	137.5	20.725
313155	1440	21283	1033	410	809	699	17.5482	90	4.0724	16.2921	858.403	2210	92.2222	462.595	16.8292	24234	84.1458	221	10	44.4699	4.25158	94.6325	15.566	64.7059	0	10.8786	9084.72	9900	7900	341.935	313155	3	0	313105	36.206	59.6437	96	5700	40745	10000	10500	1	0.25	1000	2312.5	1	2.875	137.5	20.725
313171	1435	1889	316	78	121	225	120.934	600	24	150.817	111.186	304.167	0	69.8724	1.83206	2629	9.16028	25	0	5.60321	0.821562	84.7925	30.2951	100	0	23.6706	6698.61	9500	0	1901.4	313171	2	1	313121	36.1759	59.7419	79	3200	40745	10000	10500	1	0.25	1000	2312.5	1	2.875	137.5	20.725
313172	1420	8214	835	250	246	534	19.9178	300	3.48837	31.4779	660.234	1386	0	359.279	7.09789	10079	35.4894	86	0	20.0332	6.71933	74.6757	22.9391	100	0	15.6864	5675.35	8500	0	713.52	313172	1	2	313122	35.9851	59.7566	76	1500	40745	10000	10500	1	0.25	1000	2312.5	1	2.875	137.5	20.725
313121	1435	1197	155	145	108	153	161.243	600	28.5714	155.418	94.5767	308	0	64.4369	1.22509	1758	6.12544	21	0	4.14438	0.532727	89.0693	35.1184	100	0	27.464	8639.72	14500	0	2460.98	313121	2	1	313171	36.1759	59.7419	97	3300	40745	10000	10500	1	0.25	1000	2312.5	1	2.875	137.5	20.725
313102	1440	5536	526	504	53	175	37.5242	600	6.81818	80.7442	541.83	1041.33	11.5	281.706	4.71806	6794	47.1806	88	1	24.8757	4.52933	88.8711	20.5428	100	0	15.6999	6931.94	8300	5700	395.575	313102	1	2	313152	36.2349	59.7302	78	1500	40745	10000	10500	1	0.25	1000	2312.5	1	2.875	137.5	20.725
313104	1430	7267	506	859	147	615	23.8619	200	4.8	35.0748	694.279	1295.33	0	385.296	6.56923	9394	65.6923	125	0	38.1723	6.47862	76.2644	25.5991	75	0	12.3668	6558.74	8600	0	859.202	313104	1	2	313154	36.102	59.7495	86	1450	40745	10000	10500	1	0.25	1000	2312.5	1	2.875	137.5	20.725
313106	1440	1311	50	47	29	13	80.1601	600	14.2857	101.235	121.873	455	0	91.2023	1.00694	1450	10.0694	42	0	7.55319	0.935484	73.5759	9.89386	100	0	12.472	5812.5	8900	0	2906.12	313106	1	2	313156	36.4732	59.6704	79	1550	40745	10000	10500	1	0.25	1000	2312.5	1	2.875	137.5	20.725
313107	403	1096	67	43	24	21	55.0055	400	19.3548	58.3879	193.333	366.833	21.25	90.299	3.10422	1251	30.5122	62	3	15.1241	0.367941	86.1789	12.4831	26.6667	0	5.7938	7497.56	8500	6900	365.919	313107	2	1	313157	36.4726	59.6704	87	3400	40745	10000	10500	1	0.25	1000	2312.5	1	2.875	137.5	20.725
313107	403	1096	67	43	24	21	45.5955	75	22.3377	19.2019	1.97099	3.26802	1.04	0.833413	3.10422	1251	178.714	293	96	68.3054	0.367941	0.857143	12.563	16.6667	9.63855	2.20291	74.5714	78	73	1.59079	313107	2	1	313157	36.4726	59.6704	87	3400	40745	10000	10500	1	0.25	1000	2312.5	1	2.875	137.5	20.725
313110	1440	3724	671	1191	26	254	94.7919	600	13.7931	149.343	242.564	510	9.83333	152.836	4.07361	5866	40.7361	87	2	25.7609	1.83312	87.3222	37.6208	100	0	21.5996	7160.42	8200	5900	370.851	313110	2	1	313160	36.1935	59.7798	82	3200	40745	10000	10500	1	0.25	1000	2312.5	1	2.875	137.5	20.725
313152	1440	5400	353	277	75	124	30.1516	200	6.38298	40.7978	467.6	955.667	24.5	262.202	4.32569	6229	43.2569	94	3	25.1812	4.01871	81.5415	14.56	50	0	9.96995	6604.86	9600	4900	541.645	313152	1	2	313102	36.2349	59.7302	81	1550	40745	10000	10500	1	0.25	1000	2312.5	1	2.875	137.5	20.725
313154	1440	6619	585	662	163	452	23.0837	300	4.83871	36.6519	668.382	1343.33	20.6667	352.713	5.88958	8481	58.8958	124	2	32.7414	5.654	75.2016	23.8869	100	0	12.1221	6993.75	9400	5800	548.257	313154	1	2	313104	36.102	59.7495	93	1500	40745	10000	10500	1	0.25	1000	2312.5	1	2.875	137.5	20.725
313156	1440	1380	57	70	16	31	93.1169	600	16.6667	135.872	126.987	408	0	103.116	1.07917	1554	10.7917	36	0	8.9263	1.00258	70.6704	14.1153	100	0	19.6007	5724.31	9300	0	2866.45	313156	1	2	313106	36.4732	59.6704	81	1550	40745	10000	10500	1	0.25	1000	2312.5	1	2.875	137.5	20.725
313157	403	810	46	51	11	25	83.1417	400	23.0769	70.0497	131.098	298.083	19	82.0236	2.33995	943	23	52	3	14.7036	0.277353	85.4893	15.8933	50	0	11.8692	6753.66	8100	5700	524.566	313157	2	1	313107	36.4726	59.6704	79	3400	40745	10000	10500	1	0.25	1000	2312.5	1	2.875	137.5	20.725
313157	403	810	46	51	11	25	73.215	171.429	27.8919	48.1752	1.36351	2.50969	0.390833	0.7799	2.33995	943	134.714	257	42	70.2927	0.277353	0.853526	16.9346	30.9524	10.5058	6.6962	67.4286	70	63	2.06032	313157	2	1	313107	36.4726	59.6704	79	3400	40745	10000	10500	1	0.25	1000	2312.5	1	2.875	137.5	20.725
313160	1440	3922	1136	564	42	217	53.8649	600	12.9032	64.8523	236.796	558	12.8333	135.889	4.08403	5881	40.8403	93	2	23.186	1.78212	81.25	31.1972	63.7931	0	13.2173	6906.25	7900	5600	316.934	313160	2	1	313110	36.1935	59.7798	85	3300	40745	10000	10500	1	0.25	1000	2312.5	1	2.875	137.5	20.725
313146	1440	21024	828	1290	1062	1195	26.4401	257.143	4.12844	37.7196	903.604	2204.22	33.8333	580.556	17.6382	25399	176.382	436	7	113.777	4.5764	96.5936	18.7798	52.9412	6.60377	6.9773	9176.39	9600	7700	272.077	313146	3	0	313196	35.994	59.614	95	5550	40745	10000	10500	1	0.25	1000	2312.5	1	2.875	137.5	20.725
313196	1440	16695	665	1483	645	1608	17.3325	54.5455	6.06061	12.3564	720.468	1485	146.667	338.05	14.65	21096	146.5	297	33	67.244	3.80108	94.2503	24.6619	52.381	7.46269	10.7271	8765.28	9300	7600	328.997	313196	3	0	313146	35.994	59.614	93	5550	40745	10000	10500	1	0.25	1000	2312.5	1	2.875	137.5	20.725
313109	1430	6788	53	51	11	11	54.1024	600	4.65116	117.192	529.382	1354.5	0	343.768	4.83497	6914	48.3497	129	0	32.3366	4.32125	88.0653	2.82679	100	0	9.02624	6604.9	8500	0	809.846	313109	1	2	313159	36.0826	59.647	75	1600	40745	3000	9375	5	1.625	1000	1937.5	1.2	3.875	117.5	18.7875
313159	1440	2624	34	20	6	5	88.6374	600	12.5	131.043	202.493	544	6.66667	129.557	1.86736	2689	18.6736	48	1	12.4146	1.68063	78.7663	2.76861	50	0	6.35252	6695.14	12400	4000	998.285	313159	1	2	313109	36.0826	59.647	85	1600	40745	3000	9375	5	1.625	1000	1937.5	1.2	3.875	117.5	18.7875
313101	1440	17396	556	514	205	946	25.3166	300	3	40.2481	1092.19	3200	34	707.684	13.6229	19617	68.1146	200	2	44.3483	6.539	96.654	12.9349	66.6667	0	9.43102	9568.75	11400	8000	429.546	313101	2	1	313151	35.9983	59.4045	99	3000	40745	3000	9375	5	1.625	1000	1937.5	1.2	3.875	117.5	18.7875
313105	1440	41035	1029	345	937	538	16.4259	225	2.19512	26.8296	1526.26	3963.33	40.8889	985.888	30.475	43884	152.375	410	4	102.429	7.69895	91.0347	7.21858	30.7692	0	4.33867	9103.47	9800	8000	331.644	313105	3	0	313155	36.206	59.6437	100	5700	40745	3000	9375	5	1.625	1000	1937.5	1.2	3.875	117.5	18.7875
313122	1425	9248	734	304	108	460	17.6773	150	3.44828	25.8586	889.082	1914	37.3333	481.444	7.61684	10854	38.0842	87	2	21.7711	7.236	84.7761	16.1557	66.6667	0	10.7479	7205.96	10500	5300	683.848	313122	1	2	313172	35.9851	59.7566	85	1500	40745	3000	9375	5	1.625	1000	1937.5	1.2	3.875	117.5	18.7875
313151	1440	15701	687	528	321	1047	20.0993	81.8182	7.37705	14.8752	697.175	1314.89	106.333	328.038	12.6972	18284	63.4861	122	11	29.1188	4.20322	94.1373	16.5843	65.2174	0	11.2108	9790.28	10600	8300	404.2	313151	3	1	313101	35.9983	59.4045	104	4350	40745	3000	9375	5	1.625	1000	1937.5	1.2	3.875	117.5	18.7875
313155	1440	27744	1049	419	910	637	12.2337	69.2308	3.84615	9.18432	1073.58	2366	101.111	525.433	21.3604	30759	106.802	234	13	51.9847	5.39632	93.7789	12.0376	48.1481	0	8.10511	9002.78	9800	7000	302.063	313155	3	0	313105	36.206	59.6437	96	5700	40745	3000	9375	5	1.625	1000	1937.5	1.2	3.875	117.5	18.7875
313171	1440	2534	342	49	113	157	114.742	600	15.3846	147.804	140.909	526.5	0	108.273	2.21875	3195	11.0938	39	0	8.19351	0.998437	89.2141	24.9334	100	0	24.3095	7047.92	10300	0	1794.03	313171	2	1	313121	36.1759	59.7419	79	3200	40745	3000	9375	5	1.625	1000	1937.5	1.2	3.875	117.5	18.7875
313172	1425	10996	772	237	227	436	20.0091	300	3	41.0394	823.818	1798	0	485.092	8.88982	12668	44.4491	100	0	27.2998	8.44533	74.2936	19.1586	100	0	18.6176	5646.32	7500	0	681.558	313172	1	2	313122	35.9851	59.7566	76	1500	40745	3000	9375	5	1.625	1000	1937.5	1.2	3.875	117.5	18.7875
313121	1440	1224	119	136	71	148	173.264	600	27.2727	168.049	91.7373	341	0	74.6926	1.17917	1698	5.89583	22	0	4.73788	0.514545	84.5898	29.3093	100	0	25.6176	8205.21	13300	0	3212.07	313121	2	1	313171	36.1759	59.7419	97	3300	40745	3000	9375	5	1.625	1000	1937.5	1.2	3.875	117.5	18.7875
313102	1440	6192	592	455	62	182	39.7391	600	5.71429	93.5652	587.214	1190	6.16667	313.954	5.19653	7483	51.9653	105	1	28.6982	4.98867	88.2212	21.0869	100	0	18.0706	6881.25	9100	3700	532.938	313102	1	2	313152	36.2349	59.7302	78	1500	40745	3000	9375	5	1.625	1000	1937.5	1.2	3.875	117.5	18.7875
313104	1440	8807	437	838	139	514	24.2205	300	3.75	41.7064	784.367	1546.67	20.6667	442.293	7.45486	10735	74.5486	160	2	44.3543	7.40345	76.4616	20.9383	70	0	13.1693	6575.69	8600	5000	632.702	313104	1	2	313154	36.102	59.7495	86	1450	40745	3000	9375	5	1.625	1000	1937.5	1.2	3.875	117.5	18.7875
313106	1440	1709	43	43	30	18	78.6184	600	15	130.747	152.929	500	0	111.507	1.27986	1843	12.7986	40	0	9.42631	1.18903	73.4353	8.52628	100	0	14.453	5801.39	9400	0	2898.39	313106	1	2	313156	36.4732	59.6704	79	1550	40745	3000	9375	5	1.625	1000	1937.5	1.2	3.875	117.5	18.7875
313107	1413	6006	433	409	148	94	123.08	1200	10.9091	260.508	313.578	687.5	0	193.918	5.01769	7090	49.9296	110	0	31.2066	2.08529	86.474	17.3438	100	0	17.8138	7523.24	9100	0	774.293	313107	2	1	313157	36.4726	59.6704	87	3400	40745	3000	9375	5	1.625	1000	1937.5	1.2	3.875	117.5	18.7875
313110	1440	4595	671	1135	34	211	92.3709	1200	12.3711	191.13	275.345	582	4.75	166.682	4.61528	6646	46.1528	97	1	28.0162	2.07687	87.5678	32.2578	100	0	22.4745	7180.56	10000	5700	448.187	313110	2	1	313160	36.1935	59.7798	82	3200	40745	3000	9375	5	1.625	1000	1937.5	1.2	3.875	117.5	18.7875
313152	1440	5433	361	256	83	104	30.6116	300	6.18557	45.2415	469.248	1034.67	20	267.141	4.33125	6237	43.3125	97	2	25.3463	4.02387	81.4815	14.454	50	0	9.37421	6600	8100	5000	536.967	313152	1	2	313102	36.2349	59.7302	81	1550	40745	3000	9375	5	1.625	1000	1937.5	1.2	3.875	117.5	18.7875
313154	1440	7255	528	648	135	402	18.5593	150	5.08475	23.3251	721.615	1357	53.3333	359.876	6.22778	8968	62.2778	118	4	32.3794	5.97867	76.2619	20.6241	66.6667	0	10.8666	7092.36	8500	5600	460.085	313154	1	2	313104	36.102	59.7495	93	1500	40745	3000	9375	5	1.625	1000	1937.5	1.2	3.875	117.5	18.7875
313156	1440	1460	53	46	25	22	76.3811	600	14.6341	101.794	129.376	471.5	0	109.022	1.11528	1606	11.1528	41	0	9.6669	1.03613	67.927	12.1044	100	0	16.3719	5502.08	10000	0	2991.99	313156	1	2	313106	36.4732	59.6704	81	1550	40745	3000	9375	5	1.625	1000	1937.5	1.2	3.875	117.5	18.7875
313157	1413	2984	292	365	77	91	119.533	1200	19.3548	191.662	156.188	377.167	0	105.282	2.69568	3809	26.8239	62	0	17.7789	1.12029	84.1326	24.273	100	0	19.4348	6646.48	8600	0	1515.63	313157	2	1	313107	36.4726	59.6704	79	3400	40745	3000	9375	5	1.625	1000	1937.5	1.2	3.875	117.5	18.7875
313160	1440	3942	1060	535	35	190	59.8341	400	12.5	66.5279	234.277	560	13.75	145.013	4.00139	5762	40.0139	96	3	24.6326	1.74606	82.0915	28.1327	69.697	0	15.8762	6977.78	8300	5500	363.518	313160	2	1	313110	36.1935	59.7798	85	3300	40745	3000	9375	5	1.625	1000	1937.5	1.2	3.875	117.5	18.7875
313146	1440	35911	988	1243	1093	1004	16.2646	112.5	2.46914	22.4088	1424.84	3483	78.3889	903.464	27.9438	40239	279.438	729	16	181.714	7.25027	96.7909	12.2954	40	5.40541	5.1823	9195.14	9700	8300	267.013	313146	3	0	313196	35.994	59.614	95	5550	40745	3000	9375	5	1.625	1000	1937.5	1.2	3.875	117.5	18.7875
313196	1440	23230	672	1294	747	1579	12.5574	37.5	4.81283	7.93173	946.628	1703.78	232	412.738	19.1125	27522	191.125	374	48	84.03	4.95892	95.7811	18.4336	45.8333	4.18006	9.88316	8907.64	9300	8200	236.02	313196	3	0	313146	35.994	59.614	93	5550	40745	3000	9375	5	1.625	1000	1937.5	1.2	3.875	117.5	18.7875
313109	1420	6555	35	46	6	2	44.5606	600	5.21739	81.0984	528.473	1303.33	12	375.181	4.67887	6644	46.7887	115	1	33.9457	4.1525	92.5352	1.82039	33.3333	0	4.59123	6940.14	10700	5800	557.416	313109	1	2	313159	36.0826	59.647	75	1600	40745	10000	12125	0	0	2500	2500		4.25	128.75	13.1875
313159	1440	2380	10	10	0	1	87.8984	600	11.1111	124.804	183.266	576	0	134.65	1.66736	2401	16.6736	54	0	12.6742	1.50063	75.5964	1.01181	50	0	4.61296	6425.69	10200	0	1606.01	313159	1	2	313109	36.0826	59.647	85	1600	40745	10000	12125	0	0	2500	2500		4.25	128.75	13.1875
313101	1440	17720	206	234	130	511	24.0485	600	3.72671	47.7641	1060.42	2549.17	11.8333	679.872	13.0563	18801	65.2812	161	1	41.6883	6.267	97.4502	6.86053	50	0	6.90157	9647.57	10800	5500	470.882	313101	2	1	313151	35.9983	59.4045	99	3000	40745	10000	12125	0	0	2500	2500		4.25	128.75	13.1875
313105	1440	36806	515	214	611	278	14.4788	150	2.89389	17.4155	1363.84	3144.56	58.6667	853.573	26.6833	38424	133.417	311	6	83.7561	6.74105	91.7014	4.59355	20	0	3.25968	9170.14	9800	8000	234.248	313105	3	0	313155	36.206	59.6437	100	5700	40745	10000	12125	0	0	2500	2500		4.25	128.75	13.1875
313122	1425	7208	333	177	58	197	38.4365	300	3.22581	69.8375	691.497	2015	0	465.223	5.59509	7973	27.9754	93	0	19.6532	5.31533	89.3953	12.0535	100	0	14.9625	7598.6	11900	0	962.379	313122	1	2	313172	35.9851	59.7566	85	1500	40745	10000	12125	0	0	2500	2500		4.25	128.75	13.1875
313151	1440	13641	334	250	218	743	23.9891	100	6.97674	16.2987	578.828	1390.33	97	298.302	10.5458	15186	52.7292	129	9	26.7063	3.49103	94.2141	12.0817	63.6364	0	8.88581	9798.26	10700	8100	430.315	313151	3	1	313101	35.9983	59.4045	104	4350	40745	10000	12125	0	0	2500	2500		4.25	128.75	13.1875
313155	1440	23082	559	253	703	405	15.1525	56.25	4.16667	11.0642	879.346	2184	151.111	459.379	17.3625	25002	86.8125	216	16	45.6636	4.38632	94.9725	9.34379	35	0	6.64024	9117.36	9700	8300	250.785	313155	3	0	313105	36.206	59.6437	96	5700	40745	10000	12125	0	0	2500	2500		4.25	128.75	13.1875
313171	1440	2593	115	19	47	94	149.308	600	15.3846	177.925	132.606	526.5	0	127.682	1.99167	2868	9.95833	39	0	9.43426	0.89625	87.5352	15.1111	100	0	22.7472	6915.28	10700	0	2607.81	313171	2	1	313121	36.1759	59.7419	79	3200	40745	10000	12125	0	0	2500	2500		4.25	128.75	13.1875
313172	1425	10002	445	124	110	255	19.3736	150	3.19149	25.5519	773.323	1922	0	510.467	7.67439	10936	38.3719	94	0	25.9068	7.29067	80.6787	13.0698	100	0	14.669	6131.58	8200	0	599.403	313172	1	2	313122	35.9851	59.7566	76	1500	40745	10000	12125	0	0	2500	2500		4.25	128.75	13.1875
313121	1440	1105	39	51	34	80	205.695	600	30	187.715	72.5116	293.333	0	66.4374	0.909028	1309	4.54514	20	0	4.1789	0.396667	79.5926	17.6258	100	0	23.8109	7720.49	14400	0	3917.96	313121	2	1	313171	36.1759	59.7419	97	3300	40745	10000	12125	0	0	2500	2500		4.25	128.75	13.1875
313102	1440	5514	397	206	29	110	37.6703	300	6.25	58.7968	509.703	1104	22.6667	308.427	4.34444	6256	43.4444	96	2	26.6246	4.17067	91.4263	15.3153	100	0	12.6495	7131.25	9200	6000	447.442	313102	1	2	313152	36.2349	59.7302	78	1500	40745	10000	12125	0	0	2500	2500		4.25	128.75	13.1875
313104	1440	7725	171	334	76	206	27.2998	200	4.31655	37.6601	665.219	1575.33	42.5	409.656	5.91111	8512	59.1111	139	3	37.949	5.87034	81.3388	13.0554	80	0	12.6892	6995.14	8800	5900	594.807	313104	1	2	313154	36.102	59.7495	86	1450	40745	10000	12125	0	0	2500	2500		4.25	128.75	13.1875
313106	1440	2535	60	36	20	23	58.3677	600	9.83607	89.6797	219.221	727.667	0	192.217	1.85694	2674	18.5694	61	0	16.2505	1.72516	72.2398	5.61482	100	0	11.102	5706.94	11000	0	2944.53	313106	1	2	313156	36.4732	59.6704	79	1550	40745	10000	12125	0	0	2500	2500		4.25	128.75	13.1875
313107	1416	6395	172	163	84	49	112.706	1200	8.57143	223.44	311.844	910	0	232.043	4.84675	6863	47.993	140	0	36.4305	2.01853	89.0764	7.75927	60	0	8.82167	7749.65	12500	0	1126.16	313107	2	1	313157	36.4726	59.6704	87	3400	40745	10000	12125	0	0	2500	2500		4.25	128.75	13.1875
313107	1416	6395	172	163	84	49	99.4219	654.545	10.271	159.958	3.14986	7.59417	0.125278	2.25145	4.84675	6863	285.958	701	11	206.165	2.01853	0.901341	8.1557	26.6667	0	5.45185	78.4167	82	75	1.99826	313107	2	1	313157	36.4726	59.6704	87	3400	40745	10000	12125	0	0	2500	2500		4.25	128.75	13.1875
313110	1440	3921	138	210	8	57	122.041	1200	12.9032	185.807	186.849	581.25	5	136.76	3.00972	4334	30.0972	93	1	21.6898	1.35438	89.541	14.8404	71.4286	0	15.4447	7342.36	8700	5900	450.706	313110	2	1	313160	36.1935	59.7798	82	3200	40745	10000	12125	0	0	2500	2500		4.25	128.75	13.1875
313152	1440	4192	249	128	48	95	49.162	300	6.89655	72.9703	370.787	888.333	0	227.492	3.27222	4712	32.7222	87	0	21.0213	3.04	84.6108	12.073	66.6667	0	10.0462	6853.47	8200	0	960.535	313152	1	2	313102	36.2349	59.7302	81	1550	40745	10000	12125	0	0	2500	2500		4.25	128.75	13.1875
313154	1440	5778	204	261	62	154	42.3308	600	4.51128	74.9752	545.633	1507.33	10.3333	336.277	4.48542	6459	44.8542	133	1	28.8538	4.306	80.6601	12.9719	60	0	10.5529	7501.39	10200	6200	594.417	313154	1	2	313104	36.102	59.7495	93	1500	40745	10000	12125	0	0	2500	2500		4.25	128.75	13.1875
313156	1440	2440	47	41	20	25	70.786	600	7.5	112.672	200.858	786.667	0	195.616	1.78681	2573	17.8681	80	0	18.4437	1.66	69.8645	5.74295	36.3636	0	7.03902	5659.03	9000	0	2849.11	313156	1	2	313106	36.4732	59.6704	81	1550	40745	10000	12125	0	0	2500	2500		4.25	128.75	13.1875
313157	1416	2895	140	146	37	62	170.533	1200	16.4384	269.693	130.39	438	0	100.386	2.31638	3280	22.9371	73	0	17.5842	0.964706	84.7393	13.5199	100	0	15.7018	6694.41	10600	0	1401.54	313157	2	1	313107	36.4726	59.6704	79	3400	40745	10000	12125	0	0	2500	2500		4.25	128.75	13.1875
313157	1416	2895	140	146	37	62	204.953	1800	19.6185	376.598	1.29895	3.51708	0.0366667	0.940675	2.31638	3280	136.667	367	4	99.5334	0.964706	0.861814	14.3934	28.5714	0	9.08545	68.0833	75	59	4.1625	313157	2	1	313107	36.4726	59.6704	79	3400	40745	10000	12125	0	0	2500	2500		4.25	128.75	13.1875
313160	1440	2624	140	113	5	57	149.975	1200	21.0526	226.235	123.218	334.583	0	84.5671	2.04097	2939	20.4097	57	0	13.9301	0.890606	84.134	16.6817	100	0	21.4981	7151.39	10800	0	785.899	313160	2	1	313110	36.1935	59.7798	85	3300	40745	10000	12125	0	0	2500	2500		4.25	128.75	13.1875
313146	1440	33229	514	578	653	539	14.8416	94.7368	3.4749	16.6195	1285.53	2705.11	98.1667	778.366	24.6618	35513	246.618	518	19	149.266	6.39874	98.4795	6.78839	16.9231	0	2.90073	9355.56	9700	8500	166.99	313146	3	0	313196	35.994	59.614	95	5550	40745	10000	12125	0	0	2500	2500		4.25	128.75	13.1875
313196	1440	20274	320	662	491	1087	15.5405	50	5.34125	9.98355	787.427	1651.44	186	375.849	15.8569	22834	158.569	337	36	76.9533	4.11423	96.4531	13.51	39.5349	2.17391	7.3682	8970.14	9500	8400	221.761	313196	3	0	313146	35.994	59.614	93	5550	40745	10000	12125	0	0	2500	2500		4.25	128.75	13.1875
313109	1440	4579	30	19	3	2	60.9456	600	6.59341	94.6951	379.358	1046.5	0	293.187	3.21736	4633	32.1736	91	0	25.3118	2.89562	94.5278	1.56248	50	0	5.11694	7089.58	9300	0	995.247	313109	1	2	313159	36.0826	59.647	75	1600	40745	10000	11000	0	0	2500	2500		3.25	116.25	12.35
313159	1440	1992	10	8	1	4	101.402	600	10.1695	144.065	157.281	609.667	0	120.218	1.39931	2015	13.9931	59	0	11.0444	1.25937	74.4363	2.08577	100	0	10.114	6327.08	10100	0	1847.64	313159	1	2	313109	36.0826	59.647	85	1600	40745	10000	11000	0	0	2500	2500		3.25	116.25	12.35
313101	1440	12564	109	76	47	228	34.7176	600	4.51128	55.4313	738.448	2105.83	0	530.542	9.04444	13024	45.2222	133	0	32.3157	4.34133	98.1762	4.14629	33.3333	0	5.26883	9719.44	11900	0	753.582	313101	2	1	313151	35.9983	59.4045	99	3000	40745	10000	11000	0	0	2500	2500		3.25	116.25	12.35
313105	1440	20616	228	80	247	131	26.6268	225	4.39024	30.7842	781.736	2163.89	45.3333	531.509	14.7931	21302	73.9653	205	4	49.9269	3.73719	94.2778	3.45257	28.5714	0	3.62147	9427.78	10200	8300	328.812	313105	3	0	313155	36.206	59.6437	100	5700	40745	10000	11000	0	0	2500	2500		3.25	116.25	12.35
313122	1425	6337	180	53	28	145	34.1233	300	3.75	55.4021	615.172	2106.67	0	415.633	4.73193	6743	23.6596	80	0	16.6729	4.49533	93.065	6.81241	50	0	8.91406	7910.53	12800	0	1076.46	313122	1	2	313172	35.9851	59.7566	85	1500	40745	10000	11000	0	0	2500	2500		3.25	116.25	12.35
313151	1440	9032	125	96	105	379	43.5477	300	10.5882	42.6849	377.822	953.889	30	210.261	6.76181	9737	33.809	85	3	18.5583	2.23839	95.9435	9.27415	50	0	9.61297	9978.12	10900	8100	419.706	313151	3	1	313101	35.9983	59.4045	104	4350	40745	10000	11000	0	0	2500	2500		3.25	116.25	12.35
313155	1440	16236	236	133	366	149	25.1032	128.571	5.42169	22.8156	621.357	1752.22	66.8889	360.855	11.8889	17120	59.4444	166	7	34.2927	3.00351	97.3126	7.51335	42.8571	0	7.74128	9342.01	10200	8000	346.318	313155	3	0	313105	36.206	59.6437	96	5700	40745	10000	11000	0	0	2500	2500		3.25	116.25	12.35
313171	1440	1921	51	9	11	43	179.85	600	22.2222	185.673	95.173	369	0	94.2025	1.41319	2035	7.06597	27	0	6.8743	0.635938	86.7045	9.77124	100	0	20.4774	6849.65	10400	0	2823.64	313171	2	1	313121	36.1759	59.7419	79	3200	40745	10000	11000	0	0	2500	2500		3.25	116.25	12.35
313172	1425	7989	231	61	56	169	28.6782	300	3.22581	46.3446	628.94	1621.33	0	436.848	5.96912	8506	29.8456	93	0	21.5938	5.67067	84.7045	9.33985	100	0	14.3196	6437.54	8200	0	794.031	313172	1	2	313122	35.9851	59.7566	76	1500	40745	10000	11000	0	0	2500	2500		3.25	116.25	12.35
313121	1440	846	32	31	13	25	269.987	600	46.1538	205.358	53.3171	203.667	0	50.309	0.657639	947	3.28819	13	0	3.09406	0.28697	81.3502	9.73612	100	0	19.4068	7890.97	14300	0	3983.91	313121	2	1	313171	36.1759	59.7419	97	3300	40745	10000	11000	0	0	2500	2500		3.25	116.25	12.35
313102	1440	4511	284	149	27	91	46.7314	600	6.89655	84.6545	419.794	1015	9	269.907	3.51528	5062	35.1528	87	1	22.9529	3.37467	92.459	12.8576	100	0	13.3614	7211.81	9000	5400	495.745	313102	1	2	313152	36.2349	59.7302	78	1500	40745	10000	11000	0	0	2500	2500		3.25	116.25	12.35
313104	1440	6862	106	181	45	118	40.9783	600	4.51128	76.2013	600.583	1418.67	0	420.505	5.07778	7312	50.7778	133	0	36.9539	5.04276	84.6092	9.53121	100	0	13.7697	7276.39	8600	0	776.923	313104	1	2	313154	36.102	59.7495	86	1450	40745	10000	11000	0	0	2500	2500		3.25	116.25	12.35
313106	1440	1781	43	23	20	17	74.0409	600	12.766	102.831	160.351	587.5	0	135.569	1.30833	1884	13.0833	47	0	11.011	1.21548	74.4374	5.24657	50	0	8.2333	5880.56	10400	0	3007.77	313106	1	2	313156	36.4732	59.6704	79	1550	40745	10000	11000	0	0	2500	2500		3.25	116.25	12.35
313107	1436	4490	95	39	47	21	129.737	1200	14.1176	233.877	216.307	560.333	0	164.327	3.26741	4692	32.5833	85	0	24.7895	1.38	86.6539	4.69132	50	0	7.2053	7538.89	10400	0	1890.51	313107	2	1	313157	36.4726	59.6704	87	3400	40745	10000	11000	0	0	2500	2500		3.25	116.25	12.35
313107	1436	4490	95	39	47	21	172.221	1028.57	15.6863	287.441	2.16252	5.03625	0.0738889	1.5893	3.26741	4692	195.5	459	7	144.113	1.38	0.911877	5.11389	22.2222	0	4.63788	79.3333	83	74	2.24846	313107	2	1	313157	36.4726	59.6704	87	3400	40745	10000	11000	0	0	2500	2500		3.25	116.25	12.35
313110	1440	3090	123	236	4	50	149.002	1200	18.75	227.662	153.931	416	0	116.342	2.43264	3503	24.3264	64	0	18.1895	1.09469	90.1507	13.2169	100	0	15.5648	7392.36	9300	0	1198.61	313110	2	1	313160	36.1935	59.7798	82	3200	40745	10000	11000	0	0	2500	2500		3.25	116.25	12.35
313152	1440	3526	176	78	41	64	56.3271	600	9.23077	97.6818	312.344	756	0	189.297	2.69792	3885	26.9792	65	0	16.7835	2.50645	86.4369	10.6937	66.6667	0	11.1215	7001.39	13300	0	1346.08	313152	1	2	313102	36.2349	59.7302	81	1550	40745	10000	11000	0	0	2500	2500		3.25	116.25	12.35
313154	1440	5561	121	124	49	100	38.883	600	4.51128	78.7004	522.964	1618.17	0	316.78	4.13542	5955	41.3542	133	0	26.3234	3.97	83.1168	9.76641	66.6667	0	11.9296	7729.86	10400	0	880.899	313154	1	2	313104	36.102	59.7495	93	1500	40745	10000	11000	0	0	2500	2500		3.25	116.25	12.35
313156	1440	1893	33	13	23	21	60.6568	600	11.5385	68.8495	164.404	624	0	140.188	1.37708	1983	13.7708	52	0	12.0909	1.27935	72.5309	5.47262	40	0	7.96434	5875	9800	0	2963.42	313156	1	2	313106	36.4732	59.6704	81	1550	40745	10000	11000	0	0	2500	2500		3.25	116.25	12.35
313157	1436	2376	67	53	36	19	213.387	1200	23.0769	327.49	102.999	314.417	0	78.44	1.77646	2551	17.7153	52	0	13.3877	0.750294	85.9001	7.46787	100	0	12.745	6786.11	10500	0	1485.28	313157	2	1	313107	36.4726	59.6704	79	3400	40745	10000	11000	0	0	2500	2500		3.25	116.25	12.35
313157	1436	2376	67	53	36	19	218.854	1028.57	26.9663	308.326	1.0293	2.55875	0.0533898	0.711106	1.77646	2551	106.292	267	7	73.7572	0.750294	0.880802	8.04207	28.5714	0	6.40187	69.5833	79	54	5.31442	313157	2	1	313107	36.4726	59.6704	79	3400	40745	10000	11000	0	0	2500	2500		3.25	116.25	12.35
313160	1440	2339	181	104	9	42	160.911	1200	25.5319	267.385	113.15	285.917	0	72.9029	1.85764	2675	18.5764	47	0	11.9522	0.810606	83.5621	14.5604	100	0	16.1914	7102.78	9200	0	1279.16	313160	2	1	313110	36.1935	59.7798	85	3300	40745	10000	11000	0	0	2500	2500		3.25	116.25	12.35
313146	1440	18451	256	241	254	266	27.753	180	5.09915	29.7147	712.964	1863.06	55	476.163	13.5194	19468	135.194	353	10	89.8009	3.50775	99.6272	5.96605	21.2121	0	3.6378	9464.58	10100	8800	183.889	313146	3	0	313196	35.994	59.614	95	5550	40745	10000	11000	0	0	2500	2500		3.25	116.25	12.35
313196	1440	14280	154	282	228	609	25.6784	100	6.16438	20.8516	548.285	1427.56	89	295.032	10.8007	15553	108.007	292	18	58.275	2.80234	97.9241	10.8918	31.25	0	7.68133	9106.94	9500	8200	234.122	313196	3	0	313146	35.994	59.614	93	5550	40745	10000	11000	0	0	2500	2500		3.25	116.25	12.35
313109	1430	3217	17	16	5	3	73.3277	600	6.89655	121.992	272.014	1000.5	0	222.065	2.27832	3258	22.7832	87	0	18.4812	2.03625	90.6573	1.03873	10	0	2.17402	6799.3	10900	0	1738.64	313109	1	2	313159	36.0826	59.647	75	1600	40745	8000	11000	1	0.25	1000	2312.5	0.5	2.125	213.75	19.125
313159	1440	3610	14	6	1	1	124.98	600	5.60748	183.192	266.039	963	0	250.457	2.52222	3632	25.2222	107	0	25.2327	2.27	77.116	0.806112	50	0	4.41868	6554.86	11600	0	1599.43	313159	1	2	313109	36.0826	59.647	85	1600	40745	8000	11000	1	0.25	1000	2312.5	0.5	2.125	213.75	19.125
313101	1440	13836	124	94	91	290	32.9204	300	4.58015	51.0038	798.712	2058	21	531.634	10.0243	14435	50.1215	131	2	33.4368	4.81167	96.3664	4.75614	50	0	5.96896	9540.28	11700	6300	509.537	313101	2	1	313151	35.9983	59.4045	99	3000	40745	8000	11000	1	0.25	1000	2312.5	0.5	2.125	213.75	19.125
313105	1440	21202	270	118	446	132	30.2184	225	4.16667	42.8401	826.93	2227.22	35.5556	540.961	15.3944	22168	76.9722	216	4	49.995	3.88912	95.8229	4.47049	20	0	4.45416	9582.29	10500	8000	359.493	313105	3	0	313155	36.206	59.6437	100	5700	40745	8000	11000	1	0.25	1000	2312.5	0.5	2.125	213.75	19.125
313122	1425	10402	145	83	35	86	41.44	300	3.0303	75.2376	736.181	2396.33	0	649.327	7.54456	10751	37.7228	99	0	32.8438	7.16733	80.4788	4.19025	100	0	11.6929	6840.7	10900	0	2566.32	313122	1	2	313172	35.9851	59.7566	85	1500	40745	8000	11000	1	0.25	1000	2312.5	0.5	2.125	213.75	19.125
313151	1440	23661	165	123	99	276	60.2878	900	2.58621	95.7539	920.864	3016	0	894.79	16.8917	24324	84.4583	348	0	85.1103	5.59172	97.3057	6.24418	66.6667	0	10.0959	10119.8	12100	0	933.179	313151	3	1	313101	35.9983	59.4045	104	4350	40745	8000	11000	1	0.25	1000	2312.5	0.5	2.125	213.75	19.125
313155	1435	42802	622	222	353	115	31.4147	300	2.18978	45.0056	1349.44	3755.33	31.3333	1248.89	30.7415	44114	153.707	411	3	152.114	7.7393	91.2275	4.86881	42.8571	0	6.35403	8757.84	10300	6600	1051.4	313155	3	0	313105	36.206	59.6437	96	5700	40745	8000	11000	1	0.25	1000	2312.5	0.5	2.125	213.75	19.125
313171	1440	1634	27	10	4	53	184.394	600	23.0769	192.861	81.3715	364	0	79.615	1.2	1728	6	26	0	5.77591	0.54	82.4015	8.66718	100	0	21.2858	6509.72	10800	0	3218.48	313171	2	1	313121	36.1759	59.7419	79	3200	40745	8000	11000	1	0.25	1000	2312.5	0.5	2.125	213.75	19.125
313172	1425	7007	110	43	45	184	35.2757	300	3.2967	64.3788	518.91	1541	0	343.937	5.18526	7389	25.9263	91	0	17.5691	4.926	79.7461	7.12627	100	0	13.7227	6060.7	8400	0	1451.68	313172	1	2	313122	35.9851	59.7566	76	1500	40745	8000	11000	1	0.25	1000	2312.5	0.5	2.125	213.75	19.125
313121	1440	2070	34	21	18	15	185.491	600	16.6667	197.949	122.525	566.667	0	136.039	1.49861	2158	7.49306	36	0	8.39767	0.653939	81.182	5.55045	100	0	15.4197	7874.65	13000	0	4065.72	313121	2	1	313171	36.1759	59.7419	97	3300	40745	8000	11000	1	0.25	1000	2312.5	0.5	2.125	213.75	19.125
313102	1440	4007	208	71	18	84	53.7969	600	6.45161	85.6761	366.837	1100.5	0	225.865	3.04722	4388	30.4722	93	0	18.9465	2.92533	92.4858	8.81926	50	0	9.05648	7213.89	8700	0	1045.6	313102	1	2	313152	36.2349	59.7302	78	1500	40745	8000	11000	1	0.25	1000	2312.5	0.5	2.125	213.75	19.125
313104	1440	5872	75	110	38	128	54.1688	600	5.55556	111.605	514.463	1278	0	344.396	4.32153	6223	43.2153	108	0	29.2599	4.29172	84.6495	6.65216	100	0	9.86478	7279.86	10200	0	1164.44	313104	1	2	313154	36.102	59.7495	86	1450	40745	8000	11000	1	0.25	1000	2312.5	0.5	2.125	213.75	19.125
313106	1440	1566	22	15	15	9	101.516	600	12.766	135.031	137.027	618.833	0	135.864	1.12986	1627	11.2986	47	0	11.0335	1.04968	71.8179	4.5351	50	0	8.6139	5673.61	9700	0	3058.03	313106	1	2	313156	36.4732	59.6704	79	1550	40745	8000	11000	1	0.25	1000	2312.5	0.5	2.125	213.75	19.125
313107	1409	3718	67	29	34	3	185.699	1200	13.0435	315.771	180.943	613.333	0	164.492	2.73314	3851	27.1197	92	0	24.8425	1.13265	89.6471	4.04357	33.3333	0	5.96168	7799.3	10500	0	1470.63	313107	2	1	313157	36.4726	59.6704	87	3400	40745	8000	11000	1	0.25	1000	2312.5	0.5	2.125	213.75	19.125
313107	1409	3718	67	29	34	3	189.814	1028.57	14.7239	291.275	1.79795	5.50125	0.0836111	1.58189	2.73314	3851	160.458	489	7	143.703	1.13265	0.92864	4.21793	10.5263	0	3.34155	80.7917	86	76	2.9718	313107	2	1	313157	36.4726	59.6704	87	3400	40745	8000	11000	1	0.25	1000	2312.5	0.5	2.125	213.75	19.125
313110	1440	2617	50	60	3	27	156.715	1200	25.5319	242.032	123.52	309.417	0	83.3986	1.91458	2757	19.1458	47	0	12.8106	0.861563	90.3709	5.58554	66.6667	0	8.85801	7410.42	9700	0	1645.01	313110	2	1	313160	36.1935	59.7798	82	3200	40745	8000	11000	1	0.25	1000	2312.5	0.5	2.125	213.75	19.125
313152	1440	4632	169	62	35	62	65.9035	600	4.72441	115.277	377.263	1333.5	0	285.554	3.44444	4960	34.4444	127	0	28.1178	3.2	84.8937	7.84486	66.6667	0	9.87385	6876.39	10600	0	1322.72	313152	1	2	313102	36.2349	59.7302	81	1550	40745	8000	11000	1	0.25	1000	2312.5	0.5	2.125	213.75	19.125
313154	1440	9123	117	100	29	43	57.3017	600	3.2967	113.407	771.642	2053.33	0	630.701	6.53611	9412	65.3611	182	0	57.075	6.27467	80.7348	4.13595	100	0	9.93962	7508.33	9700	0	1236.12	313154	1	2	313104	36.102	59.7495	93	1500	40745	8000	11000	1	0.25	1000	2312.5	0.5	2.125	213.75	19.125
313156	1440	2396	22	20	12	20	86.1679	600	9.52381	128.27	200.99	693	0	203.837	1.71528	2470	17.1528	63	0	17.7707	1.59355	69.8388	3.83834	60	0	7.77235	5656.94	9400	0	3019.95	313156	1	2	313106	36.4732	59.6704	81	1550	40745	8000	11000	1	0.25	1000	2312.5	0.5	2.125	213.75	19.125
313157	1409	4280	168	92	23	28	218.092	1200	9.67742	348.231	199.724	733.667	0	213.407	3.25834	4591	32.331	124	0	34.0932	1.35029	84.6229	7.0057	100	0	15.4461	6685.21	9600	0	1982.71	313157	2	1	313107	36.4726	59.6704	79	3400	40745	8000	11000	1	0.25	1000	2312.5	0.5	2.125	213.75	19.125
313157	1409	4280	168	92	23	28	372.262	3600	10.6352	774.675	1.96955	7.05208	0.0186111	2.08053	3.25834	4591	191.292	677	2	199.846	1.35029	0.899789	7.58271	50	0	9.69312	71.0833	77	62	4.66294	313157	2	1	313107	36.4726	59.6704	79	3400	40745	8000	11000	1	0.25	1000	2312.5	0.5	2.125	213.75	19.125
313160	1440	4616	83	42	6	35	175.9	1200	8.82353	282.669	198.619	748	0	209.494	3.32083	4782	33.2083	136	0	35.8418	1.44909	81.0948	4.2574	60	0	8.11694	6893.06	10000	0	1735.16	313160	2	1	313110	36.1935	59.7798	85	3300	40745	8000	11000	1	0.25	1000	2312.5	0.5	2.125	213.75	19.125
313146	1440	19059	275	245	428	259	31.117	200	5.4878	39.7678	738.162	1731.11	48	472.315	14.0736	20266	140.736	328	9	90.1847	3.65153	99.5468	6.61153	25	0	4.47121	9456.94	10800	8800	231.736	313146	3	0	313196	35.994	59.614	95	5550	40745	8000	11000	1	0.25	1000	2312.5	0.5	2.125	213.75	19.125
313196	1440	49189	730	612	329	369	30.1893	257.143	1.7734	40.6731	1662.95	4538.5	40.0556	1627.35	35.5757	51229	355.757	1015	7	366.079	9.23045	97.0505	7.22453	31.8182	0	6.4719	9025.69	10300	7000	727.605	313196	3	0	313146	35.994	59.614	93	5550	40745	8000	11000	1	0.25	1000	2312.5	0.5	2.125	213.75	19.125
313109	1420	3556	29	27	5	4	71.7897	600	10.3448	127.841	297.715	684	0	187.502	2.55	3621	25.5	58	0	15.9836	2.26313	92.4038	1.55308	25	0	3.06402	6930.28	10100	0	1053.1	313109	1	2	313159	36.0826	59.647	75	1600	40745	8000	9250	3	1.125	1000	2312.5	2	4.625	160	19.3875
313159	1440	3616	32	16	3	3	47.8898	600	9.67742	69.987	282.97	630.333	8.33333	154.877	2.54861	3670	25.4861	62	1	14.3928	2.29375	79.0441	1.33863	20	0	2.85651	6718.75	8900	4800	626.162	313159	1	2	313109	36.0826	59.647	85	1600	40745	8000	9250	3	1.125	1000	2312.5	2	4.625	160	19.3875
313101	1440	11733	399	423	158	932	32.0594	600	5.30973	57.9295	761.725	1883.33	14.8333	443.748	9.47569	13645	47.3785	113	1	27.1065	4.54833	96.4366	13.6891	46.875	0	10.9003	9547.22	10900	7000	444.401	313101	2	1	313151	35.9983	59.4045	99	3000	40745	8000	9250	3	1.125	1000	2312.5	2	4.625	160	19.3875
313105	1440	18104	677	253	827	560	27.3607	225	5.14286	36.6901	746.057	1866.67	36.4444	434.857	14.1813	20421	70.9062	175	4	40.3247	3.58263	93.7604	11.5228	34.0426	0	7.57001	9376.04	10800	8200	363.932	313105	3	0	313155	36.206	59.6437	100	5700	40745	8000	9250	3	1.125	1000	2312.5	2	4.625	160	19.3875
313122	1425	8781	689	269	108	491	17.9412	300	3.65854	29.0967	854.908	1858.67	22.6667	469.707	7.25474	10338	36.2737	82	1	20.7636	6.892	85.614	15.941	100	0	11.273	7277.19	9700	5000	697.066	313122	1	2	313172	35.9851	59.7566	85	1500	40745	8000	9250	3	1.125	1000	2312.5	2	4.625	160	19.3875
313151	1440	13574	361	253	165	716	23.9989	128.571	9.57447	19.7959	579.282	1064.33	65.3333	243.622	10.4646	15069	52.3229	94	7	21.8919	3.46414	95.4861	10.4974	47.0588	0	6.70271	9930.56	10900	7900	372.45	313151	3	1	313101	35.9983	59.4045	104	4350	40745	8000	9250	3	1.125	1000	2312.5	2	4.625	160	19.3875
313155	1440	39062	806	329	626	413	8.16706	45	2.49307	5.63659	1439.63	3249	208.889	600.28	28.6361	41236	143.181	361	20	59.5958	7.23439	94.2708	6.1351	35	0.793651	4.22332	9050	10000	3000	865.063	313155	3	0	313105	36.206	59.6437	96	5700	40745	8000	9250	3	1.125	1000	2312.5	2	4.625	160	19.3875
313171	1440	1420	282	49	108	200	148.004	600	28.5714	168.941	86.7326	276.5	0	58.7599	1.42986	2059	7.14931	21	0	4.7407	0.643437	83.6234	31.058	100	0	26.8142	6606.25	9600	0	2211.91	313171	2	1	313121	36.1759	59.7419	79	3200	40745	8000	9250	3	1.125	1000	2312.5	2	4.625	160	19.3875
313172	1425	7648	627	187	181	474	22.6113	300	4.47761	39.4934	618.95	1278.33	0	324.582	6.39789	9117	31.9895	67	0	17.1613	6.078	78.181	16.2621	100	0	11.225	5941.75	8300	0	741.296	313172	1	2	313122	35.9851	59.7566	76	1500	40745	8000	9250	3	1.125	1000	2312.5	2	4.625	160	19.3875
313121	1440	1210	94	131	70	107	177.464	600	35.2941	159.274	88.213	288	0	58.5539	1.11944	1612	5.59722	17	0	3.66348	0.488485	93.5173	25.3692	100	0	24.8177	9071.18	13000	0	2124.5	313121	2	1	313171	36.1759	59.7419	97	3300	40745	8000	9250	3	1.125	1000	2312.5	2	4.625	160	19.3875
313102	1440	5590	548	486	69	196	42.6068	600	6.31579	88.9199	551.821	1076.67	12	292.339	4.78403	6889	47.8403	95	1	25.6444	4.59267	89.5388	19.1952	80	0	12.381	6984.03	8500	5600	460.474	313102	1	2	313152	36.2349	59.7302	78	1500	40745	8000	9250	3	1.125	1000	2312.5	2	4.625	160	19.3875
313104	1440	6914	436	680	139	588	28.2066	600	5	58.0292	665.891	1184	13.1667	360.041	6.08125	8757	60.8125	120	1	34.5903	6.03931	79.7158	21.0044	50	0	8.18854	6855.56	8800	5500	646.011	313104	1	2	313154	36.102	59.7495	86	1450	40745	8000	9250	3	1.125	1000	2312.5	2	4.625	160	19.3875
313106	1430	1180	51	47	29	15	88.5235	600	26.087	114.813	112.386	295.167	0	85.7694	0.924476	1322	9.24476	23	0	7.08116	0.852903	71.9926	11.1473	100	0	13.2651	5687.41	9200	0	3092.04	313106	1	2	313156	36.4732	59.6704	79	1550	40745	8000	9250	3	1.125	1000	2312.5	2	4.625	160	19.3875
313107	1430	3989	400	349	121	112	157.317	1200	14.4578	293.329	217.263	553.333	0	145.147	3.47622	4971	34.7622	83	0	23.2325	1.46206	86.1024	18.4318	100	0	16.1654	7490.91	11600	0	1328.49	313107	2	1	313157	36.4726	59.6704	87	3400	40745	8000	9250	3	1.125	1000	2312.5	2	4.625	160	19.3875
313110	1430	3685	679	1111	33	276	112.441	1200	13.0435	208.949	241.09	536.667	0	158.852	4.04476	5784	40.4476	92	0	26.7586	1.8075	86.6962	34.5388	100	0	18.6159	7109.09	11900	0	876.652	313110	2	1	313160	36.1935	59.7798	82	3200	40745	8000	9250	3	1.125	1000	2312.5	2	4.625	160	19.3875
313152	1440	5435	386	265	78	109	29.5879	200	6	35.4426	473.707	1050	28.5	280.069	4.35625	6273	43.5625	100	3	26.9554	4.0471	82.9733	13.5863	42.8571	0	6.96579	6720.83	8800	5100	619.237	313152	1	2	313102	36.2349	59.7302	81	1550	40745	8000	9250	3	1.125	1000	2312.5	2	4.625	160	19.3875
313154	1440	7078	545	618	126	400	17.6924	100	4.72441	18.704	719.094	1481.67	61	371.786	6.08819	8767	60.8819	127	6	32.8385	5.84467	77.7031	19.8673	66.6667	4.16667	8.51528	7226.39	8500	5900	463.529	313154	1	2	313104	36.102	59.7495	93	1500	40745	8000	9250	3	1.125	1000	2312.5	2	4.625	160	19.3875
313156	1440	1330	60	68	25	24	95.0443	600	19.3548	140.05	125.078	408.167	0	102.587	1.04653	1507	10.4653	31	0	8.53499	0.972258	69.4702	11.7229	100	0	13.0723	5627.08	9700	0	3013.22	313156	1	2	313106	36.4732	59.6704	81	1550	40745	8000	9250	3	1.125	1000	2312.5	2	4.625	160	19.3875
313157	1430	2858	302	329	77	94	143.32	1200	21.8182	265.734	154.428	322.417	0	98.2918	2.55944	3660	25.5944	55	0	16.2877	1.07647	88.6607	19.6211	75	0	14.1578	7004.2	9200	0	1346.37	313157	2	1	313107	36.4726	59.6704	79	3400	40745	8000	9250	3	1.125	1000	2312.5	2	4.625	160	19.3875
313160	1440	4014	1073	563	33	228	58.1491	400	12.2449	65.5934	239.85	571.667	17.75	148.479	4.10486	5911	41.0486	98	3	25.5006	1.79121	82.8105	27.9416	54.902	0	13.7084	7038.89	9200	6400	331.057	313160	2	1	313110	36.1935	59.7798	85	3300	40745	8000	9250	3	1.125	1000	2312.5	2	4.625	160	19.3875
313146	1440	15544	597	900	989	994	28.3407	257.143	6.16438	38.1571	687.083	1573.56	36.9444	371.393	13.2111	19024	132.111	292	7	70.2766	3.42775	98.1798	18.066	38.4181	0	9.36555	9327.08	10000	8700	265.68	313146	3	0	313196	35.994	59.614	95	5550	40745	8000	9250	3	1.125	1000	2312.5	2	4.625	160	19.3875
313196	1440	33771	528	959	544	986	8.72287	28.125	3.34572	5.10846	1280	2719.89	327.111	486.725	25.5472	36788	255.472	538	64	96.8996	6.62847	96.9609	9.08565	23.1884	2.75862	3.91899	9017.36	9600	8500	219.003	313196	3	0	313146	35.994	59.614	93	5550	40745	8000	9250	3	1.125	1000	2312.5	2	4.625	160	19.3875
313109	1440	3896	35	32	11	2	72.0163	600	10.7143	124.552	317.856	700	0	207.296	2.76111	3976	27.6111	56	0	17.9243	2.485	90.8333	2.43518	50	0	6.07362	6812.5	9700	0	1178.15	313109	1	2	313159	36.0826	59.647	75	1600	40745	10000	10000	7	2.375	600	1887.5	2.2	4	161.25	15.15
313159	1440	2921	34	18	2	2	72.3366	600	9.83607	105.618	224.142	660.833	0	147.789	2.06736	2977	20.6736	61	0	13.9612	1.86062	75.1879	2.19636	25	0	4.38696	6390.97	8700	0	1138.65	313159	1	2	313109	36.0826	59.647	85	1600	40745	10000	10000	7	2.375	600	1887.5	2.2	4	161.25	15.15
313101	1425	8456	491	571	208	975	38.7444	300	7.89474	58.1759	601.291	1241.33	0	345.592	7.50947	10701	37.5474	76	0	21.183	3.567	94.8042	20.7575	71.4286	0	11.575	9385.61	10700	0	1009.17	313101	2	1	313151	35.9983	59.4045	99	3000	40745	10000	10000	7	2.375	600	1887.5	2.2	4	161.25	15.15
313105	1440	14955	918	297	891	583	36.8209	900	7.25806	72.7051	633.809	1322.67	8.66667	348.684	12.2528	17644	61.2639	124	1	33.018	3.09544	92.0208	15.627	100	0	10.2697	9202.08	10300	7200	420.56	313105	3	0	313155	36.206	59.6437	100	5700	40745	10000	10000	7	2.375	600	1887.5	2.2	4	161.25	15.15
313122	1425	7575	760	355	119	507	23.7473	300	3.8961	37.6622	768.572	1719.67	0	465.265	6.53754	9316	32.6877	77	0	20.3865	6.21067	84.6811	20.3654	75	0	12.1442	7197.89	10500	0	747.202	313122	1	2	313172	35.9851	59.7566	85	1500	40745	10000	10000	7	2.375	600	1887.5	2.2	4	161.25	15.15
313151	1425	9544	564	466	316	911	31.9859	180	9.47368	25.8194	443.084	1045	0	226.387	8.2814	11801	41.407	95	0	20.3365	2.71287	90.7895	21.2682	75	0	11.2415	9442.11	10400	0	755.273	313151	3	1	313101	35.9983	59.4045	104	4350	40745	10000	10000	7	2.375	600	1887.5	2.2	4	161.25	15.15
313155	1440	21455	915	404	803	504	15.0757	64.2857	5.11364	11.3245	857.242	1779.56	135.333	393.547	16.7229	24081	83.6146	176	14	37.6979	4.22474	95.4427	12.5954	56.25	0	7.55575	9162.5	10000	8000	309.654	313155	3	0	313105	36.206	59.6437	96	5700	40745	10000	10000	7	2.375	600	1887.5	2.2	4	161.25	15.15
313171	1440	1285	332	50	116	214	137.72	600	30	140.797	82.9086	222	0	54.5478	1.38681	1997	6.93403	20	0	4.45882	0.624062	83.1707	36.7645	100	0	27.1472	6570.49	11400	0	2060.91	313171	2	1	313121	36.1759	59.7419	79	3200	40745	10000	10000	7	2.375	600	1887.5	2.2	4	161.25	15.15
313172	1425	7545	779	223	288	494	24.2484	300	4.47761	47.2237	614.539	1239	0	337.088	6.54667	9329	32.7333	67	0	18.391	6.21933	74.5199	23.7971	100	0	16.861	5663.51	8300	0	782.171	313172	1	2	313122	35.9851	59.7566	76	1500	40745	10000	10000	7	2.375	600	1887.5	2.2	4	161.25	15.15
313121	1440	929	124	125	76	142	192.991	600	20	167.999	74.8918	455	0	61.415	0.969444	1396	4.84722	30	0	3.99621	0.42303	85.1518	34.4047	100	0	26.9383	8259.72	13500	0	3105.18	313121	2	1	313171	36.1759	59.7419	97	3300	40745	10000	10000	7	2.375	600	1887.5	2.2	4	161.25	15.15
313102	1440	5435	583	480	74	180	35.9695	600	6.52174	70.4938	537.97	1053.17	0	286.481	4.68889	6752	46.8889	92	0	25.2265	4.50133	87.8383	22.4352	71.4286	0	14.787	6851.39	9600	0	948.17	313102	1	2	313152	36.2349	59.7302	78	1500	40745	10000	10000	7	2.375	600	1887.5	2.2	4	161.25	15.15
313104	1440	6765	453	798	150	564	35.5037	600	5.21739	72.8512	648.808	1318.33	11.5	379.02	6.0625	8730	60.625	115	1	36.5312	6.02069	77.9716	25.9172	100	0	15.3341	6705.56	12300	5300	767.19	313104	1	2	313154	36.102	59.7495	86	1450	40745	10000	10000	7	2.375	600	1887.5	2.2	4	161.25	15.15
313106	1440	1245	64	37	27	14	73.153	600	24	75.6199	116.361	329.167	0	83.8688	0.963194	1387	9.63194	25	0	6.92594	0.894839	73.0925	9.56575	42.8571	0	9.42558	5774.31	9500	0	3023.74	313106	1	2	313156	36.4732	59.6704	79	1550	40745	10000	10000	7	2.375	600	1887.5	2.2	4	161.25	15.15
313107	1423	4213	382	352	131	89	125.899	1200	15.1899	243.956	225.562	526.167	0	148.898	3.63106	5167	36.1329	79	0	24.0559	1.51971	84.5189	20.5795	100	0	17.6631	7353.15	10200	0	1357.44	313107	2	1	313157	36.4726	59.6704	87	3400	40745	10000	10000	7	2.375	600	1887.5	2.2	4	161.25	15.15
313107	1423	4213	382	352	131	89	134.436	900	18.3673	223.703	2.2418	4.24667	0.0977778	1.40913	3.63106	5167	215.292	392	8	138.178	1.51971	0.873084	19.7562	50	8.04598	8.03205	75.9583	88	70	4.04639	313107	2	1	313157	36.4726	59.6704	87	3400	40745	10000	10000	7	2.375	600	1887.5	2.2	4	161.25	15.15
313110	1440	3636	694	1148	22	293	111.275	1200	13.0435	216.022	239.812	575	0	159.712	4.02292	5793	40.2292	92	0	26.6973	1.81031	86.7124	36.9633	100	0	20.9221	7110.42	11400	0	816.728	313110	2	1	313160	36.1935	59.7798	82	3200	40745	10000	10000	7	2.375	600	1887.5	2.2	4	161.25	15.15
313152	1440	5029	399	252	85	127	33.9645	300	6.66667	50.0892	453.799	1035	21.3333	266.037	4.09167	5892	40.9167	90	2	24.3089	3.80129	83.2562	15.918	50	0	9.81696	6743.75	8900	5500	561.461	313152	1	2	313102	36.2349	59.7302	81	1550	40745	10000	10000	7	2.375	600	1887.5	2.2	4	161.25	15.15
313154	1440	6307	571	705	145	415	23.8539	300	5.08475	34.7541	648.983	1254	25.3333	369.076	5.65486	8143	56.5486	118	2	33.3968	5.42867	76.2022	23.4615	57.1429	0	9.26314	7086.81	8800	5700	507.341	313154	1	2	313104	36.102	59.7495	93	1500	40745	10000	10000	7	2.375	600	1887.5	2.2	4	161.25	15.15
313156	1440	1315	65	66	31	23	84.194	600	16.2162	122.349	123.072	425.5	0	96.808	1.04167	1500	10.4167	37	0	8.26094	0.967742	69.2301	11.5649	100	0	14.1663	5607.64	10000	0	2981.91	313156	1	2	313106	36.4732	59.6704	81	1550	40745	10000	10000	7	2.375	600	1887.5	2.2	4	161.25	15.15
313157	1423	2664	340	361	75	121	175.817	1200	19.0476	292.433	143.431	367.5	0	101.207	2.50246	3561	24.9021	63	0	17.3714	1.04735	85.536	25.9326	100	0	20.818	6757.34	9000	0	1069.51	313157	2	1	313107	36.4726	59.6704	79	3400	40745	10000	10000	7	2.375	600	1887.5	2.2	4	161.25	15.15
313157	1423	2664	340	361	75	121	163.068	900	25.4417	243.288	1.42706	2.9375	0.0655556	0.958677	2.50246	3561	148.375	283	8	99.1774	1.04735	0.863397	26.899	75	12.3529	12.5962	68.2083	76	59	4.17312	313157	2	1	313107	36.4726	59.6704	79	3400	40745	10000	10000	7	2.375	600	1887.5	2.2	4	161.25	15.15
313160	1440	3547	1050	588	48	234	62.0306	400	11.215	64.5912	219.94	615.25	15.25	136.795	3.79653	5467	37.9653	107	3	23.5659	1.65667	81.299	32.5963	90.9091	0	15.4239	6910.42	8300	5500	398.734	313160	2	1	313110	36.1935	59.7798	85	3300	40745	10000	10000	7	2.375	600	1887.5	2.2	4	161.25	15.15
313146	1440	12168	692	1290	1054	1113	33.3734	225	8.29493	43.3607	576.462	1097.06	32	301.116	11.3313	16317	113.312	217	8	58.8228	2.94	95.9649	25.1782	62.5	0	9.44032	9116.67	10100	7200	316.886	313146	3	0	313196	35.994	59.614	95	5550	40745	10000	10000	7	2.375	600	1887.5	2.2	4	161.25	15.15
313196	1440	17591	615	1383	609	1441	15.5079	54.5455	6.10169	9.69112	734.335	1442.22	155.833	304.435	15.0271	21639	150.271	295	33	61.3858	3.89892	94.1607	20.55	46.9388	7.45614	7.68108	8756.94	9200	7900	249.625	313196	3	0	313146	35.994	59.614	93	5550	40745	10000	10000	7	2.375	600	1887.5	2.2	4	161.25	15.15
313109	1440	3992	49	46	9	7	77.0755	600	8.82353	137.231	323.286	770.667	0	210.004	2.84931	4103	28.4931	68	0	18.5652	2.56438	91.1667	2.42233	25	0	3.95272	6837.5	9100	0	794.502	313109	1	2	313159	36.0826	59.647	75	1600	40745	10000	10750	7	2.85714	1000	1750	5	4.625	141.25	10.9125
313159	1440	2891	30	28	2	0	94.0467	600	10.9091	137.086	220.802	632.5	0	160.162	2.04931	2951	20.4931	55	0	14.8712	1.84438	74.5261	2.494	50	0	6.72321	6334.72	10300	0	1206.6	313159	1	2	313109	36.0826	59.647	85	1600	40745	10000	10750	7	2.85714	1000	1750	5	4.625	141.25	10.9125
313101	1440	9118	514	548	192	948	38.8847	600	6.89655	69.1809	628.665	1435.5	0	348.874	7.86111	11320	39.3056	87	0	21.486	3.77333	94.9811	19.983	100	0	12.633	9403.12	10700	0	918.761	313101	2	1	313151	35.9983	59.4045	99	3000	40745	10000	10750	7	2.85714	1000	1750	5	4.625	141.25	10.9125
313105	1440	15775	838	341	824	572	37.0406	450	7.2	61.184	654.56	1298.33	20.8889	354.015	12.7431	18350	63.7153	125	2	34.06	3.2193	91.5035	13.4689	40	0	7.39256	9150.35	10400	6400	457.271	313105	3	0	313155	36.206	59.6437	100	5700	40745	10000	10750	7	2.85714	1000	1750	5	4.625	141.25	10.9125
313122	1415	8218	733	294	138	441	24.3383	300	3.44828	41.4637	814.04	1940.67	0	499	6.94276	9824	34.7138	87	0	22.0598	6.54933	83.5211	19.5293	100	0	14.7138	7099.29	10700	0	794.948	313122	1	2	313172	35.9851	59.7566	85	1500	40745	10000	10750	7	2.85714	1000	1750	5	4.625	141.25	10.9125
313151	1440	10109	662	567	307	1148	31.0516	180	9	26.0139	470.013	1100	40.5556	249.539	8.88403	12793	44.4201	100	5	22.5593	2.94092	89.9773	25.8145	80	0	14.1552	9357.64	10400	7300	511.205	313151	3	1	313101	35.9983	59.4045	104	4350	40745	10000	10750	7	2.85714	1000	1750	5	4.625	141.25	10.9125
313155	1440	21286	1002	467	819	637	17.5814	128.571	4.32692	16.0692	859.182	2149.33	61.4444	484.08	16.8132	24211	84.066	208	7	46.5838	4.24754	94.6361	15.6534	65	3.14465	10.7826	9085.07	9800	7400	377.61	313155	3	0	313105	36.206	59.6437	96	5700	40745	10000	10750	7	2.85714	1000	1750	5	4.625	141.25	10.9125
313171	1440	1530	347	61	103	230	134.39	600	23.0769	149.392	94.6968	333.667	0	65.7467	1.57708	2271	7.88542	26	0	5.29453	0.709688	82.9246	35.2528	100	0	26.4368	6551.04	10200	0	2022.58	313171	2	1	313121	36.1759	59.7419	79	3200	40745	10000	10750	7	2.85714	1000	1750	5	4.625	141.25	10.9125
313172	1415	7756	809	214	255	560	23.0856	300	3.84615	44.3722	632.915	1375	13	338.463	6.78021	9594	33.9011	78	1	18.7746	6.396	74.9256	23.6512	100	0	18.4834	5694.35	8500	3900	639.763	313172	1	2	313122	35.9851	59.7566	76	1500	40745	10000	10750	7	2.85714	1000	1750	5	4.625	141.25	10.9125
313121	1440	1039	150	134	87	113	184.377	600	24	166.216	81.0052	354.167	0	61.8299	1.05764	1523	5.28819	25	0	4.0022	0.461515	85.1697	35.1468	100	0	27.4686	8261.46	13300	0	2833.09	313121	2	1	313171	36.1759	59.7419	97	3300	40745	10000	10750	7	2.85714	1000	1750	5	4.625	141.25	10.9125
313102	1440	5288	644	444	85	178	39.9872	600	6.52174	90.815	524.418	1027.33	0	278.612	4.61042	6639	46.1042	92	0	24.8254	4.426	87.776	23.7849	100	0	17.7068	6846.53	9100	0	710.332	313102	1	2	313152	36.2349	59.7302	78	1500	40745	10000	10750	7	2.85714	1000	1750	5	4.625	141.25	10.9125
313104	1440	7131	507	815	139	588	30.8773	600	4.58015	65.233	684.269	1288.17	0	385.573	6.375	9180	63.75	131	0	37.4714	6.33103	76.9299	24.9685	100	0	14.2006	6615.97	8100	0	794.221	313104	1	2	313154	36.102	59.7495	86	1450	40745	10000	10750	7	2.85714	1000	1750	5	4.625	141.25	10.9125
313106	1440	1418	43	46	18	17	98.9011	600	3.8961	134.656	128.858	1873.67	0	183.328	1.07083	1542	10.7083	154	0	15.1217	0.994839	70.4553	10.9774	100	0	18.2227	5565.97	11100	0	3182.7	313106	1	2	313156	36.4732	59.6704	79	1550	40745	10000	10750	7	2.85714	1000	1750	5	4.625	141.25	10.9125
313107	1430	4440	369	351	123	106	130.148	1200	6.70391	225.375	234.221	1088.92	0	175.232	3.76853	5389	37.4236	179	0	28.2503	1.585	85.3608	19.7582	100	0	17.0495	7426.39	10500	0	1093.16	313107	2	1	313157	36.4726	59.6704	87	3400	40745	10000	10750	7	2.85714	1000	1750	5	4.625	141.25	10.9125
313107	1430	4440	369	351	123	106	121.914	600	14.6045	181.484	2.34299	5.13542	0.121667	1.58971	3.76853	5389	224.542	493	12	152.966	1.585	0.864464	19.7421	43.75	7.69231	8.03355	75.2083	84	69	3.43971	313107	2	1	313157	36.4726	59.6704	87	3400	40745	10000	10750	7	2.85714	1000	1750	5	4.625	141.25	10.9125
313110	1440	3548	702	1158	31	262	100.546	1200	13.4831	178.086	232.918	504.333	3.5	151.248	3.95903	5701	39.5903	89	1	25.7079	1.78156	85.2558	36.6282	100	0	19.0859	6990.97	8500	4200	479.571	313110	2	1	313160	36.1935	59.7798	82	3200	40745	10000	10750	7	2.85714	1000	1750	5	4.625	141.25	10.9125
313152	1440	5277	378	227	77	124	33.9791	600	6.18557	62.2703	458.987	986.167	13.8333	268.484	4.22431	6083	42.2431	97	1	25.4442	3.92452	81.7987	14.7028	62.5	0	10.4335	6625.69	8300	5600	502.735	313152	1	2	313102	36.2349	59.7302	81	1550	40745	10000	10750	7	2.85714	1000	1750	5	4.625	141.25	10.9125
313154	1440	6742	608	698	143	459	26.7667	300	4.95868	45.6901	694.137	1351.17	17.3333	396.47	6.00694	8650	60.0694	121	2	35.5554	5.76667	75.8587	25.0444	75	9.33333	10.8166	7054.86	8500	5200	487.03	313154	1	2	313104	36.102	59.7495	93	1500	40745	10000	10750	7	2.85714	1000	1750	5	4.625	141.25	10.9125
313156	1440	1502	55	47	20	25	83.2777	600	7.79221	116.014	133.976	885.5	0	140.074	1.14514	1649	11.4514	77	0	12.0074	1.06387	65.2521	10.7567	50	0	11.2377	5285.42	10500	0	3167.37	313156	1	2	313106	36.4732	59.6704	81	1550	40745	10000	10750	7	2.85714	1000	1750	5	4.625	141.25	10.9125
313157	1430	2836	271	344	77	102	170.368	1200	18.1818	284.293	146.372	382.333	0	107.549	2.53846	3630	25.2083	66	0	18.3893	1.06765	84.8277	26.4322	100	0	21.2837	6701.39	9900	0	1210.43	313157	2	1	313107	36.4726	59.6704	79	3400	40745	10000	10750	7	2.85714	1000	1750	5	4.625	141.25	10.9125
313157	1430	2836	271	344	77	102	153.699	720	22.2222	203.286	1.46513	3.15	0.0930556	1.02346	2.53846	3630	151.25	324	10	104.774	1.06765	0.863924	26.7043	63.6364	12.7854	12.2493	68.25	75	58	3.71091	313157	2	1	313107	36.4726	59.6704	79	3400	40745	10000	10750	7	2.85714	1000	1750	5	4.625	141.25	10.9125
313160	1440	3827	1071	584	44	232	56.8302	300	14.1176	56.6369	231.998	495.833	20.6667	140.082	3.99861	5758	39.9861	85	4	23.9479	1.74485	81.1683	30.5933	61.9048	0	14.2768	6899.31	8100	5500	378.134	313160	2	1	313110	36.1935	59.7798	85	3300	40745	10000	10750	7	2.85714	1000	1750	5	4.625	141.25	10.9125
313146	1440	13151	748	1259	1004	1093	34.9707	225	7.46888	47.1028	607.053	1231.78	36.8889	327.085	11.9826	17255	119.826	241	8	64.3709	3.10901	95.424	23.1155	44	0	8.12243	9065.28	9600	8100	285.851	313146	3	0	313196	35.994	59.614	95	5550	40745	10000	10750	7	2.85714	1000	1750	5	4.625	141.25	10.9125
313196	1440	17292	632	1535	635	1599	17.2216	69.2308	5.17241	12.9268	730.16	1698.67	119.778	365.055	15.0646	21693	150.646	348	26	73.2448	3.90865	92.7569	24.5466	66.6667	6.10932	11.2386	8626.39	9100	7500	306.41	313196	3	0	313146	35.994	59.614	93	5550	40745	10000	10750	7	2.85714	1000	1750	5	4.625	141.25	10.9125
313109	1440	4880	58	45	11	12	67.2209	600	6.59341	124.903	394.66	940.333	0	263.304	3.47639	5006	34.7639	91	0	23.7323	3.12875	90.287	2.71191	25	0	4.67134	6771.53	9200	0	1149.62	313109	1	2	313159	36.0826	59.647	75	1600	40745	10000	11750	8	6	1000	1375	4.75	4.75	137.5	9.3375
313159	1440	2739	26	20	4	1	90.5536	600	10.1695	141.924	208.885	550.667	0	145.154	1.9375	2790	19.375	59	0	13.7895	1.74375	75.0572	1.96324	33.3333	0	4.34904	6379.86	11800	0	1401.17	313159	1	2	313109	36.0826	59.647	85	1600	40745	10000	11750	8	6	1000	1375	4.75	4.75	137.5	9.3375
313101	1440	11565	528	548	189	996	43.8988	600	5.08475	86.64	773.961	1947	0	476.395	9.60139	13826	48.0069	118	0	29.2696	4.60867	95.5773	17.082	100	0	12.7805	9462.15	11100	0	985.833	313101	2	1	313151	35.9983	59.4045	99	3000	40745	10000	11750	8	6	1000	1375	4.75	4.75	137.5	9.3375
313105	1435	19651	900	358	840	591	40.3776	900	4.56853	88.6569	800.81	1970	10.1111	472.036	15.5679	22340	77.8397	197	1	45.726	3.9193	91.5854	12.7213	100	0	9.40928	9158.54	10100	6300	414.446	313105	3	0	313155	36.206	59.6437	100	5700	40745	10000	11750	8	6	1000	1375	4.75	4.75	137.5	9.3375
313122	1425	8542	728	272	126	499	22.5681	300	3.26087	39.6708	824.766	1962.67	0	509.701	7.13474	10167	35.6737	92	0	22.9519	6.778	82.3447	19.8749	100	0	16.4224	6999.3	10400	0	1043.61	313122	1	2	313172	35.9851	59.7566	85	1500	40745	10000	11750	8	6	1000	1375	4.75	4.75	137.5	9.3375
313151	1440	10138	660	508	283	1189	34.1261	225	8.73786	32.4396	471.895	1110.11	39.5556	263.078	8.87361	12778	44.3681	103	4	23.8519	2.93747	90.3512	24.9347	73.3333	0	14.5352	9396.53	10300	6700	555.829	313151	3	1	313101	35.9983	59.4045	104	4350	40745	10000	11750	8	6	1000	1375	4.75	4.75	137.5	9.3375
313155	1435	21131	971	425	816	668	18.5745	100	4.52261	17.6393	856.328	2080	89	486.682	16.7324	24011	83.662	199	9	46.5016	4.21246	94.5557	15.8577	62.963	0	11.4721	9077.35	9700	7600	406.578	313155	3	0	313105	36.206	59.6437	96	5700	40745	10000	11750	8	6	1000	1375	4.75	4.75	137.5	9.3375
313171	1440	1741	334	83	100	178	147.528	600	18.1818	177.291	106.404	434.5	0	87.3721	1.69167	2436	8.45833	33	0	6.72049	0.76125	86.1111	29.3437	100	0	25.6355	6802.78	12300	0	2314.79	313171	2	1	313121	36.1759	59.7419	79	3200	40745	10000	11750	8	6	1000	1375	4.75	4.75	137.5	9.3375
313172	1425	9118	758	191	240	502	20.6322	300	3.19149	35.2624	707.632	1942.67	0	409.515	7.58526	10809	37.9263	94	0	22.6089	7.206	74.7138	20.2374	100	0	16.5423	5678.25	11400	0	830.779	313172	1	2	313122	35.9851	59.7566	76	1500	40745	10000	11750	8	6	1000	1375	4.75	4.75	137.5	9.3375
313121	1440	1017	114	126	77	149	176.687	600	26.087	170.134	79.3657	348.833	0	67.0903	1.02986	1483	5.14931	23	0	4.32635	0.449394	79.2669	33.9411	100	0	26.5049	7688.89	13800	0	3591.94	313121	2	1	313171	36.1759	59.7419	97	3300	40745	10000	11750	8	6	1000	1375	4.75	4.75	137.5	9.3375
313102	1440	5523	652	489	78	185	36.0741	300	5.82524	62.1441	550.325	1236	0	297.585	4.81042	6927	48.1042	103	0	26.2839	4.618	88.3369	22.5521	100	0	16.4245	6890.28	9400	0	779.006	313102	1	2	313152	36.2349	59.7302	78	1500	40745	10000	11750	8	6	1000	1375	4.75	4.75	137.5	9.3375
313104	1440	7972	445	846	135	555	26.7598	300	4.31655	44.4389	729.2	1472	0	422.771	6.91181	9953	69.1181	139	0	42.0366	6.86414	75.7429	23.7205	100	0	15.2981	6513.89	8700	0	1001.15	313104	1	2	313154	36.102	59.7495	86	1450	40745	10000	11750	8	6	1000	1375	4.75	4.75	137.5	9.3375
313106	1440	1568	39	31	18	16	74.8464	600	9.52381	108.341	140.315	722	0	138.457	1.16111	1672	11.6111	63	0	11.5585	1.07871	65.0404	7.00404	75	0	10.3531	5138.19	9800	0	3373.08	313106	1	2	313156	36.4732	59.6704	79	1550	40745	10000	11750	8	6	1000	1375	4.75	4.75	137.5	9.3375
313107	1426	4946	368	378	126	125	138.701	1200	10.5263	277.314	258.25	703	0	172.45	4.1676	5943	41.2708	114	0	27.7839	1.74794	85.273	18.6029	100	0	17.1768	7418.75	11700	0	1100.88	313107	2	1	313157	36.4726	59.6704	87	3400	40745	10000	11750	8	6	1000	1375	4.75	4.75	137.5	9.3375
313107	1426	4946	368	378	126	125	124.544	855	13.4328	215.423	2.58125	5.50889	0.0959064	1.66414	4.1676	5943	247.625	536	8	161.076	1.74794	0.863506	18.2469	39.1304	9.42029	6.61599	75.125	82	66	3.52742	313107	2	1	313157	36.4726	59.6704	87	3400	40745	10000	11750	8	6	1000	1375	4.75	4.75	137.5	9.3375
313110	1440	3806	735	1138	19	249	95.9777	1200	12.5	162.606	245.164	584	6.16667	154.954	4.12986	5947	41.2986	96	1	25.954	1.85844	86.4837	37.3694	100	0	21.5844	7091.67	8300	5500	390.601	313110	2	1	313160	36.1935	59.7798	82	3200	40745	10000	11750	8	6	1000	1375	4.75	4.75	137.5	9.3375
313152	1440	5210	387	266	90	104	30.7595	300	6.12245	40.7172	461.274	987	19.3333	267.259	4.20625	6057	42.0625	98	2	25.0364	3.90774	82.5274	14.8779	50	0	9.03505	6684.72	8400	5600	505.844	313152	1	2	313102	36.2349	59.7302	81	1550	40745	10000	11750	8	6	1000	1375	4.75	4.75	137.5	9.3375
313154	1440	6823	522	663	144	406	26.2399	600	4.6875	57.0907	685.913	1386.67	16.8333	372.249	5.94306	8558	59.4306	128	1	33.5556	5.70533	76.3142	23.2706	75	0	13.7645	7097.22	10100	6100	520.409	313154	1	2	313104	36.102	59.7495	93	1500	40745	10000	11750	8	6	1000	1375	4.75	4.75	137.5	9.3375
313156	1440	1428	33	36	15	28	98.5766	600	8.4507	140.905	123.596	745.5	0	132.924	1.06944	1540	10.6944	71	0	11.7652	0.993548	61.0511	10.2101	100	0	18.1174	4945.14	9100	0	3232.28	313156	1	2	313106	36.4732	59.6704	81	1550	40745	10000	11750	8	6	1000	1375	4.75	4.75	137.5	9.3375
313157	1426	2852	236	329	73	120	146.095	1200	20	248.133	143.64	355	0	100.076	2.53156	3610	25.0694	60	0	17.36	1.06176	82.551	24.6599	100	0	21.0462	6521.53	8800	0	1414.12	313157	2	1	313107	36.4726	59.6704	79	3400	40745	10000	11750	8	6	1000	1375	4.75	4.75	137.5	9.3375
313157	1426	2852	236	329	73	120	147.266	900	22.6415	213.076	1.43985	3.0475	0.0644444	0.950528	2.53156	3610	150.417	318	8	98.928	1.06176	0.856013	24.2797	50	9.39597	10.5951	67.625	74	57	4.0601	313157	2	1	313107	36.4726	59.6704	79	3400	40745	10000	11750	8	6	1000	1375	4.75	4.75	137.5	9.3375
313160	1440	3651	1144	521	38	204	62.4048	300	11.4286	60.6671	222.821	603.75	18.3333	143.571	3.85972	5558	38.5972	105	4	24.9428	1.68424	81.5686	31.1689	84.2105	0	15.7424	6933.33	8800	5500	427.85	313160	2	1	313110	36.1935	59.7798	85	3300	40745	10000	11750	8	6	1000	1375	4.75	4.75	137.5	9.3375
313146	1440	16460	741	1266	997	1171	34.416	300	5.43807	50.8424	735.233	1691.78	29.3333	442.897	14.3299	20635	143.299	331	6	86.3148	3.71802	96.5863	21.4682	55.5556	6.74157	7.85812	9175.69	9800	7800	291.13	313146	3	0	313196	35.994	59.614	95	5550	40745	10000	11750	8	6	1000	1375	4.75	4.75	137.5	9.3375
313196	1440	16889	679	1396	630	1696	18.5394	69.2308	5.71429	14.4604	720.304	1592.5	118.444	374.013	14.7847	21290	147.847	315	26	74.6771	3.83604	92.9884	25.3882	57.1429	6.63717	13.1293	8647.92	9200	7600	349	313196	3	0	313146	35.994	59.614	93	5550	40745	10000	11750	8	6	1000	1375	4.75	4.75	137.5	9.3375
313109	1440	4647	29	39	6	2	58.9062	600	6.81818	103.49	381.247	1044	0	297.387	3.27986	4723	32.7986	88	0	25.5388	2.95187	88.6481	1.69301	66.6667	0	5.84111	6648.61	8200	0	1481.79	313109	1	2	313159	36.0826	59.647	75	1600	40745	12000	13500	8	1.375	600	2075	1.33333	3.25	148.75	9.0875
313159	1440	3219	13	8	3	1	88.0847	600	6	140.757	240.855	950	0	209.502	2.25278	3244	22.5278	100	0	20.5298	2.0275	72.2794	1.17555	33.3333	0	4.10054	6143.75	9100	0	1805.31	313159	1	2	313109	36.0826	59.647	85	1600	40745	12000	13500	8	1.375	600	2075	1.33333	3.25	148.75	9.0875
313101	1440	10941	250	306	119	750	38.908	600	5.76923	69.3276	693.751	1665.17	7	432.474	8.5875	12366	42.9375	104	1	26.607	4.122	96.9557	12.8909	100	0	11.6156	9598.61	11200	4200	579.33	313101	2	1	313151	35.9983	59.4045	99	3000	40745	12000	13500	8	1.375	600	2075	1.33333	3.25	148.75	9.0875
313105	1440	18899	505	203	731	446	33.9736	300	4.34783	50.273	754.076	2162	29	471.803	14.4333	20784	72.1667	207	3	44.5805	3.64632	91.9792	10.0969	50	0	7.14159	9197.92	9900	6900	547.275	313105	3	0	313155	36.206	59.6437	100	5700	40745	12000	13500	8	1.375	600	2075	1.33333	3.25	148.75	9.0875
313122	1400	7491	365	231	68	264	34.6141	300	3.48837	58.5541	729.933	2025	0	498.452	6.01357	8419	30.0679	86	0	21.7418	5.61267	85.1303	16.359	100	0	18.8577	7236.07	9900	0	1517.1	313122	1	2	313172	35.9851	59.7566	85	1500	40745	12000	13500	8	1.375	600	2075	1.33333	3.25	148.75	9.0875
313151	1440	11818	427	402	321	1054	42.4104	450	6.66667	54.1844	523.005	1402.78	18.4444	369.191	9.7375	14022	48.6875	135	2	34.3045	3.22345	91.8169	22.5015	80	0	15.7578	9548.96	10400	7500	473.094	313151	3	1	313101	35.9983	59.4045	104	4350	40745	12000	13500	8	1.375	600	2075	1.33333	3.25	148.75	9.0875
313155	1440	22278	786	326	731	488	27.2376	300	3.33333	37.5262	860.547	2640	24.3333	635.363	17.0896	24609	85.4479	270	3	63.9933	4.31737	93.9019	14.4909	58.3333	0	11.0861	9014.58	10100	7300	435.965	313155	3	0	313105	36.206	59.6437	96	5700	40745	12000	13500	8	1.375	600	2075	1.33333	3.25	148.75	9.0875
313171	1440	1868	148	25	61	157	164.433	600	20	182.54	101.046	390	0	97.5992	1.56875	2259	7.84375	30	0	7.41947	0.705937	80.5819	22.8803	100	0	27.4573	6365.97	10300	0	2881.31	313171	2	1	313121	36.1759	59.7419	79	3200	40745	12000	13500	8	1.375	600	2075	1.33333	3.25	148.75	9.0875
313172	1400	7662	392	174	172	474	28.7113	300	3.7037	54.9768	623.277	1485	15.6667	369.6	6.33857	8874	31.6929	81	1	19.2652	5.916	78.4352	19.6496	100	0	19.9302	5961.07	7600	4100	661.723	313172	1	2	313122	35.9851	59.7566	76	1500	40745	12000	13500	8	1.375	600	2075	1.33333	3.25	148.75	9.0875
313121	1440	1143	52	53	57	104	184.008	600	30	167.625	78.0671	320	0	66.4399	0.978472	1409	4.89236	20	0	4.15234	0.42697	81.8764	23.7599	100	0	26.8735	7942.01	13000	0	3639.28	313121	2	1	313171	36.1759	59.7419	97	3300	40745	12000	13500	8	1.375	600	2075	1.33333	3.25	148.75	9.0875
313102	1440	4757	357	179	49	109	50.1495	600	6.81818	100.069	448.322	1026.67	0	267.884	3.78542	5451	37.8542	88	0	22.7495	3.634	90.0552	15.7025	100	0	16.1021	7024.31	12600	0	1094.64	313102	1	2	313152	36.2349	59.7302	78	1500	40745	12000	13500	8	1.375	600	2075	1.33333	3.25	148.75	9.0875
313104	1440	6295	156	370	91	328	35.1035	600	4.51128	67.2784	580.332	1463	0	350.213	5.02778	7240	50.2778	133	0	31.3596	4.9931	81.3146	17.8195	100	0	15.1431	6993.06	8600	0	993.496	313104	1	2	313154	36.102	59.7495	86	1450	40745	12000	13500	8	1.375	600	2075	1.33333	3.25	148.75	9.0875
313106	1440	2504	34	33	31	12	78.7162	600	8.10811	110.35	217.571	875.667	0	234.499	1.81528	2614	18.1528	74	0	19.5517	1.68645	70.5784	5.32854	44.4444	0	7.77944	5575.69	9300	0	2982.8	313106	1	2	313156	36.4732	59.6704	79	1550	40745	12000	13500	8	1.375	600	2075	1.33333	3.25	148.75	9.0875
313107	1106	4313	112	105	47	50	99.9903	1200	10	170.981	271.176	790	0	222.302	4.18354	4627	41.3125	112	0	33.4322	1.36088	85.3859	10.5786	100	0	13.9399	7428.57	9200	0	1187.84	313107	2	1	313157	36.4726	59.6704	87	3400	40745	12000	13500	8	1.375	600	2075	1.33333	3.25	148.75	9.0875
313110	1440	2892	133	216	14	83	168.86	1200	21.4286	296.083	144.996	353.333	0	93.4732	2.31806	3338	23.1806	56	0	14.8018	1.04313	89.8713	18.1727	100	0	19.7628	7369.44	9800	0	1028.84	313110	2	1	313160	36.1935	59.7798	82	3200	40745	12000	13500	8	1.375	600	2075	1.33333	3.25	148.75	9.0875
313152	1440	4256	248	124	48	62	60.2376	600	6.97674	111.885	373.78	920.833	0	244.18	3.29028	4738	32.9028	86	0	22.38	3.05677	84.3193	12.31	100	0	12.8913	6829.86	8200	0	992.827	313152	1	2	313102	36.2349	59.7302	81	1550	40745	12000	13500	8	1.375	600	2075	1.33333	3.25	148.75	9.0875
313154	1440	6088	193	319	99	225	47.9439	600	4.08163	92.3488	582.204	1568	0	385.861	4.80833	6924	48.0833	147	0	33.2157	4.616	78.9427	17.1193	100	0	16.6971	7341.67	10000	0	1254.24	313154	1	2	313104	36.102	59.7495	93	1500	40745	12000	13500	8	1.375	600	2075	1.33333	3.25	148.75	9.0875
313156	1440	3008	35	41	20	26	82.4395	600	5.71429	143.055	242.536	1067.5	0	274.47	2.17361	3130	21.7361	105	0	25.5865	2.01935	66.238	5.82712	50	0	8.13675	5365.28	9500	0	2991.57	313156	1	2	313106	36.4732	59.6704	81	1550	40745	12000	13500	8	1.375	600	2075	1.33333	3.25	148.75	9.0875
313157	1106	2827	134	102	29	62	108.486	1200	13.3333	191.41	160.431	525	0	118.042	2.85172	3154	28.1607	90	0	19.8033	0.927647	81.363	14.7779	100	0	16.2705	6427.68	9900	0	1353.05	313157	2	1	313107	36.4726	59.6704	79	3400	40745	12000	13500	8	1.375	600	2075	1.33333	3.25	148.75	9.0875
313160	1440	2757	162	131	10	78	144.886	1200	19.0476	213.66	129.729	383.25	0	96.5575	2.17917	3138	21.7917	63	0	16.1184	0.950909	81.3725	17.1008	100	0	18.1021	6916.67	11600	0	1432.46	313160	2	1	313110	36.1935	59.7798	85	3300	40745	12000	13500	8	1.375	600	2075	1.33333	3.25	148.75	9.0875
313146	1439	16649	431	630	771	808	33.0663	180	6.2069	43.4487	697.987	1514.44	50	421.698	13.4044	19289	133.951	290	10	80.4765	3.4755	97.6754	15.7446	47.0588	3.84615	7.74106	9279.17	9800	8200	289.846	313146	3	0	313196	35.994	59.614	95	5550	40745	12000	13500	8	1.375	600	2075	1.33333	3.25	148.75	9.0875
313196	1440	19677	419	1025	558	1500	23.4434	128.571	4.21546	23.8676	794.138	2040.11	63	555.365	16.0965	23179	160.965	427	14	112.782	4.1764	94.7431	21.9253	59.375	5.21092	12.2758	8811.11	9300	7800	274.649	313196	3	0	313146	35.994	59.614	93	5550	40745	12000	13500	8	1.375	600	2075	1.33333	3.25	148.75	9.0875
313109	1440	3712	35	35	8	7	70.6012	600	8.82353	119.49	305.557	804.667	0	198.998	2.63681	3797	26.3681	68	0	17.2275	2.37312	90.713	2.49728	100	0	8.81627	6803.47	9400	0	1290.64	313109	1	2	313159	36.0826	59.647	75	1600	40745	12000	13875	0	0	2500	2500		2.625	120	13.15
313159	1440	2863	32	26	1	1	83.9731	600	11.3208	129.482	222.257	624	0	151.639	2.02986	2923	20.2986	53	0	14.1127	1.82688	76.348	2.10349	33.3333	0	4.96205	6489.58	10500	0	1304.46	313159	1	2	313109	36.0826	59.647	85	1600	40745	12000	13875	0	0	2500	2500		2.625	120	13.15
313101	1440	7972	494	533	216	958	49.2705	600	8.33333	96.2241	561.432	1176	0	311.301	7.06458	10173	35.3229	72	0	19.5477	3.391	95.7176	20.8797	100	0	14.5013	9476.04	10600	0	797.532	313101	2	1	313151	35.9983	59.4045	99	3000	40745	12000	13875	0	0	2500	2500		2.625	120	13.15
313105	1440	14348	939	315	837	616	38.4804	450	7.82609	64.9478	616.736	1265	14.2222	329.589	11.8438	17055	59.2188	115	2	31.0972	2.99211	92.8438	15.3107	50	0	9.33616	9284.38	11200	6400	468.966	313105	3	0	313155	36.206	59.6437	100	5700	40745	12000	13875	0	0	2500	2500		2.625	120	13.15
313122	1425	7855	668	352	130	587	20.8691	150	4.05405	28.161	805.785	1825.33	0	473.465	6.73123	9592	33.6561	74	0	20.3472	6.39467	86.1135	20.3132	100	0	13.236	7319.65	9800	0	786.353	313122	1	2	313172	35.9851	59.7566	85	1500	40745	12000	13875	0	0	2500	2500		2.625	120	13.15
313151	1440	8682	568	492	344	1066	33.8378	300	10.5882	30.5408	419.74	916.111	23	206.802	7.74444	11152	38.7222	85	3	18.2471	2.56368	92.2342	24.8587	100	0	13.8258	9592.36	10600	6900	551.019	313151	3	1	313101	35.9983	59.4045	104	4350	40745	12000	13875	0	0	2500	2500		2.625	120	13.15
313155	1440	17962	1022	405	793	606	18.9197	150	5.96026	16.858	733.051	1560.33	52	368.214	14.4361	20788	72.1806	151	6	35.1752	3.64702	93.9345	16.5697	59.0909	0.980392	9.84718	9017.71	10000	6600	407.31	313155	3	0	313105	36.206	59.6437	96	5700	40745	12000	13875	0	0	2500	2500		2.625	120	13.15
313171	1440	1550	361	62	116	218	139.077	600	26.087	165.611	97.0035	287.5	0	67.5042	1.60208	2307	8.01042	23	0	5.47563	0.720938	83.0432	34.6242	100	0	26.5079	6560.42	9800	0	2193.99	313171	2	1	313121	36.1759	59.7419	79	3200	40745	12000	13875	0	0	2500	2500		2.625	120	13.15
313172	1425	7555	726	219	251	570	20.9091	300	4.05405	38.2765	611.444	1381.33	0	345.612	6.54105	9321	32.7053	74	0	18.7346	6.214	71.4589	22.0944	100	0	15.7553	5430.88	8000	0	1336.07	313172	1	2	313122	35.9851	59.7566	76	1500	40745	12000	13875	0	0	2500	2500		2.625	120	13.15
313121	1440	1028	126	144	84	152	178.479	600	40	167.352	82.5243	235.667	0	57.4242	1.06528	1534	5.32639	15	0	3.60619	0.464848	86.2078	34.7411	100	0	27.0709	8362.15	11600	0	2837.79	313121	2	1	313171	36.1759	59.7419	97	3300	40745	12000	13875	0	0	2500	2500		2.625	120	13.15
313102	1440	5488	608	434	58	165	39.0197	600	5.82524	75.4357	547.818	1236	0	294.285	4.68958	6753	46.8958	103	0	25.394	4.502	89.9751	22.0082	100	0	15.9296	7018.06	8600	0	707.171	313102	1	2	313152	36.2349	59.7302	78	1500	40745	12000	13875	0	0	2500	2500		2.625	120	13.15
313104	1440	7065	460	915	170	651	26.5548	200	4.72441	39.2482	699.162	1354.67	31.5	398.466	6.43125	9261	64.3125	127	3	37.8734	6.3869	78.6579	24.7615	53.8462	0	9.95431	6764.58	8400	5300	600.054	313104	1	2	313154	36.102	59.7495	86	1450	40745	12000	13875	0	0	2500	2500		2.625	120	13.15
313106	1440	1180	64	49	31	14	88.8102	600	26.087	111.445	111.911	318.167	0	82.2253	0.929167	1338	9.29167	23	0	6.73597	0.863226	74.2704	13.5989	100	0	18.1562	5867.36	12800	0	2922.35	313106	1	2	313156	36.4732	59.6704	79	1550	40745	12000	13875	0	0	2500	2500		2.625	120	13.15
313107	1440	4025	404	405	140	123	145.532	1200	13.9535	268.644	221.472	560	0	151.205	3.53958	5097	35.3958	86	0	24.1578	1.49912	84.6185	18.9787	66.6667	0	12.4525	7361.81	10100	0	1229.33	313107	2	1	313157	36.4726	59.6704	87	3400	40745	12000	13875	0	0	2500	2500		2.625	120	13.15
313110	1440	3750	703	1210	23	288	109.387	1200	12.766	213.742	249.041	573.5	5.33333	165.078	4.14861	5974	41.4861	94	1	27.4138	1.86688	87.4322	36.0148	100	0	18.3196	7169.44	8400	5700	418.376	313110	2	1	313160	36.1935	59.7798	82	3200	40745	12000	13875	0	0	2500	2500		2.625	120	13.15
313152	1440	5182	385	229	57	122	31.1129	300	6.38298	41.9608	455.848	1049.67	27	272.789	4.14931	5975	41.4931	94	2	25.5734	3.85484	83.2819	14.0855	50	0	9.69595	6745.83	8600	5300	595.104	313152	1	2	313102	36.2349	59.7302	81	1550	40745	12000	13875	0	0	2500	2500		2.625	120	13.15
313154	1440	6628	593	680	137	482	21.3306	150	5.08475	26.6631	686.473	1349	42	380.793	5.91667	8520	59.1667	118	4	33.9194	5.68	76.5606	24.0653	66.6667	0	9.61447	7120.14	8700	6000	501.467	313154	1	2	313104	36.102	59.7495	93	1500	40745	12000	13875	0	0	2500	2500		2.625	120	13.15
313156	1440	1316	52	71	19	41	85.3219	600	20	105.591	123.677	350	0	95.5027	1.04097	1499	10.4097	30	0	8.14999	0.967097	72.1622	14.1781	100	0	15.387	5845.14	9400	0	2867.36	313156	1	2	313106	36.4732	59.6704	81	1550	40745	12000	13875	0	0	2500	2500		2.625	120	13.15
313157	1440	2626	387	373	94	138	191.564	1200	15.7895	324.275	149.778	487.667	0	109.493	2.5125	3618	25.125	76	0	17.9934	1.06412	88.8537	26.1654	100	0	20.6354	7019.44	11900	0	1326.09	313157	2	1	313107	36.4726	59.6704	79	3400	40745	12000	13875	0	0	2500	2500		2.625	120	13.15
313160	1440	3615	1106	569	60	221	64.0146	400	13.0435	70.0232	221.074	540	16.5	141.141	3.86875	5571	38.6875	92	3	24.5013	1.68818	80.098	31.7962	66.6667	0	14.6428	6808.33	7700	5000	397.3	313160	2	1	313110	36.1935	59.7798	85	3300	40745	12000	13875	0	0	2500	2500		2.625	120	13.15
313146	1440	11692	789	1239	1030	1099	36.0959	300	8.65385	49.0977	556.684	1040	27.6667	286.727	11.0062	15849	110.062	208	6	56.6913	2.85568	95.5994	24.8186	43.75	0	10.3467	9081.94	9800	8300	280.291	313146	3	0	313196	35.994	59.614	95	5550	40745	12000	13875	0	0	2500	2500		2.625	120	13.15
313196	1440	14204	641	1392	712	1562	18.1944	56.25	7.08661	11.0991	633.069	1227.67	147.333	280.896	12.8549	18511	128.549	254	32	54.6594	3.33532	94.1234	26.4937	63.1579	9.52381	10.8586	8753.47	9400	7700	351.567	313196	3	0	313146	35.994	59.614	93	5550	40745	12000	13875	0	0	2500	2500		2.625	120	13.15
313109	1440	3811	50	41	6	12	66.3623	600	8.4507	103.078	316.804	816.5	0	214.192	2.72222	3920	27.2222	71	0	18.3838	2.45	91.25	3.00755	50	0	6.37466	6843.75	9100	0	1140.4	313109	1	2	313159	36.0826	59.647	75	1600	40745	10000	11500	0	0	2500	2500		2	126.25	16.5875
313159	1440	2761	35	20	1	2	84.4062	600	11.7647	122.749	211.48	569.5	0	147.668	1.95764	2819	19.5764	51	0	13.9988	1.76188	75.4575	2.23632	33.3333	0	5.51132	6413.89	9100	0	1269.16	313159	1	2	313109	36.0826	59.647	85	1600	40745	10000	11500	0	0	2500	2500		2	126.25	16.5875
313101	1440	7976	541	629	219	1097	45.4481	600	8.21918	85.8908	568.116	1228.83	0	318.002	7.26528	10462	36.3264	73	0	20.1781	3.48733	93.4519	24.7247	100	0	13.5222	9251.74	11700	0	958.006	313101	2	1	313151	35.9983	59.4045	99	3000	40745	10000	11500	0	0	2500	2500		2	126.25	16.5875
313105	1440	14399	985	322	917	671	41.4843	900	7.08661	77.9821	622.983	1342	11.1111	347.418	12.0097	17294	60.0486	127	1	32.8195	3.03404	92.0174	16.6619	55.5556	0	9.3414	9201.74	10500	5900	546.292	313105	3	0	313155	36.206	59.6437	100	5700	40745	10000	11500	0	0	2500	2500		2	126.25	16.5875
313122	1425	7538	668	360	134	635	24.7003	300	3.52941	40.406	774.98	2040	0	471.982	6.55088	9335	32.7544	85	0	20.6434	6.22333	85.0526	22.5985	100	0	15.7092	7229.47	9900	0	790.453	313122	1	2	313172	35.9851	59.7566	85	1500	40745	10000	11500	0	0	2500	2500		2	126.25	16.5875
313151	1440	8178	730	515	339	1092	35.482	180	11.5385	28.4278	408.975	892.667	49.4444	209.161	7.5375	10854	37.6875	78	5	18.3819	2.49517	92.3344	28.8485	90.9091	0	15.2826	9602.78	10700	8300	545.11	313151	3	1	313101	35.9983	59.4045	104	4350	40745	10000	11500	0	0	2500	2500		2	126.25	16.5875
313155	1440	16783	1032	456	786	586	21.2227	100	6	18.495	688.592	1550	80	374.782	13.641	19643	68.2049	150	9	35.4589	3.44614	92.6179	18.6424	60	0	11.8914	8891.32	9800	5800	611.942	313155	3	0	313105	36.206	59.6437	96	5700	40745	10000	11500	0	0	2500	2500		2	126.25	16.5875
313171	1440	1357	381	89	104	238	133.02	600	30	148.843	90.0613	250	0	58.5276	1.50625	2169	7.53125	20	0	4.80007	0.677813	83.1927	38.1178	100	0	27.4888	6572.22	11600	0	2142.85	313171	2	1	313121	36.1759	59.7419	79	3200	40745	10000	11500	0	0	2500	2500		2	126.25	16.5875
313172	1425	7610	770	278	279	655	21.008	300	4.22535	33.5643	621.67	1396.33	14.3333	343.21	6.73123	9592	33.6561	71	1	18.7608	6.39467	73.7812	25.0259	100	0	16.8712	5607.37	7700	2800	629.883	313172	1	2	313122	35.9851	59.7566	76	1500	40745	10000	11500	0	0	2500	2500		2	126.25	16.5875
313121	1440	908	101	114	78	177	191.803	600	30	175.166	73.4977	320	0	59.0507	0.956944	1378	4.78472	20	0	3.76877	0.417576	80.5341	36.9094	100	0	28.8377	7811.81	11900	0	3327.8	313121	2	1	313171	36.1759	59.7419	97	3300	40745	10000	11500	0	0	2500	2500		2	126.25	16.5875
313102	1440	5141	579	430	53	195	35.6982	300	7.22892	57.6358	520.887	984	19.3333	271.723	4.44306	6398	44.4306	83	2	23.2393	4.26533	90.1353	23.8483	100	0	17.27	7030.56	7900	5800	366.719	313102	1	2	313152	36.2349	59.7302	78	1500	40745	10000	11500	0	0	2500	2500		2	126.25	16.5875
313104	1440	6902	458	906	190	732	25.509	200	4.83871	37.923	691.39	1322.67	35	391.554	6.38056	9188	63.8056	124	3	37.4687	6.33655	78.3672	28.7226	75	7.40741	13.9162	6739.58	8200	4900	573.636	313104	1	2	313154	36.102	59.7495	86	1450	40745	10000	11500	0	0	2500	2500		2	126.25	16.5875
313106	1440	1153	59	38	28	13	99.2681	600	24	127.38	108.447	304.167	0	80.5396	0.896528	1291	8.96528	25	0	6.63264	0.832903	76.0636	9.88881	50	0	10.5108	6009.03	11200	0	2903.68	313106	1	2	313156	36.4732	59.6704	79	1550	40745	10000	11500	0	0	2500	2500		2	126.25	16.5875
313107	1437	4049	385	390	122	109	167.161	1200	14.4578	317.223	219.42	532.583	0	150.693	3.51775	5055	35.1042	83	0	24.1246	1.48676	84.2832	20.8452	100	0	18.3449	7332.64	9300	0	1360.8	313107	2	1	313157	36.4726	59.6704	87	3400	40745	10000	11500	0	0	2500	2500		2	126.25	16.5875
313107	1437	4049	385	390	122	109	158.495	800	18.2741	253.631	2.19162	4.14944	0.095	1.46474	3.51775	5055	210.625	394	9	140.929	1.48676	0.872605	20.5577	55.5556	10	8.83894	75.9167	86	72	3.30299	313107	2	1	313157	36.4726	59.6704	87	3400	40745	10000	11500	0	0	2500	2500		2	126.25	16.5875
313110	1440	3452	628	1210	22	274	98.8905	1200	12.766	175.042	235.039	587.5	5.83333	153.739	3.87917	5586	38.7917	94	1	25.4012	1.74562	88.4062	38.074	100	0	20.2937	7249.31	9100	4700	458.257	313110	2	1	313160	36.1935	59.7798	82	3200	40745	10000	11500	0	0	2500	2500		2	126.25	16.5875
313152	1440	4979	341	242	77	120	36.5444	300	6.81818	51.5939	439.653	982.667	25	266.193	3.99931	5759	39.9931	88	2	24.6104	3.71548	82.5446	14.442	60	0	10.4631	6686.11	8700	5100	572.35	313152	1	2	313102	36.2349	59.7302	81	1550	40745	10000	11500	0	0	2500	2500		2	126.25	16.5875
313154	1440	6253	515	718	148	534	25.0379	150	4.7619	33.0205	658.372	1484.33	47.3333	383.004	5.67222	8168	56.7222	126	4	33.5401	5.44533	76.1947	26.7457	83.3333	0	12.6722	7086.11	8200	5800	458.653	313154	1	2	313104	36.102	59.7495	93	1500	40745	10000	11500	0	0	2500	2500		2	126.25	16.5875
313156	1440	1228	59	62	23	33	114.108	600	16.6667	149.62	116.422	408	0	93.9199	0.975694	1405	9.75694	36	0	8.03572	0.906452	74.5199	15.7798	100	0	19.4808	6036.11	9800	0	2765.1	313156	1	2	313106	36.4732	59.6704	81	1550	40745	10000	11500	0	0	2500	2500		2	126.25	16.5875
313157	1437	2538	282	354	59	111	194.608	1200	19.6721	329.158	136.306	355.833	0	101.213	2.32707	3344	23.2222	61	0	17.1401	0.983529	82.5598	25.9341	100	0	19.2816	6522.22	9100	0	1785.96	313157	2	1	313107	36.4726	59.6704	79	3400	40745	10000	11500	0	0	2500	2500		2	126.25	16.5875
313157	1437	2538	282	354	59	111	321.91	2400	26.2774	593.829	1.36236	2.70194	0.02875	0.953948	2.32707	3344	139.333	274	3	97.369	0.983529	0.878165	27.8988	80	0	14.7995	69.375	75	57	3.93502	313157	2	1	313107	36.4726	59.6704	79	3400	40745	10000	11500	0	0	2500	2500		2	126.25	16.5875
313160	1440	3349	1077	576	48	222	63.1279	300	13.4831	61.4886	210.87	504.333	19.6667	129.948	3.66111	5272	36.6111	89	4	22.3911	1.59758	80.7108	33.4152	63.4146	0	13.5847	6860.42	7800	5900	312.299	313160	2	1	313110	36.1935	59.7798	85	3300	40745	10000	11500	0	0	2500	2500		2	126.25	16.5875
313146	1440	11509	822	1359	1101	1238	36.1625	360	8.61244	50.7794	558.689	1033.39	25.2778	294.875	11.1312	16029	111.312	209	5	58.4307	2.88811	94.6784	29.0554	66.6667	0	9.60326	8994.44	9900	7700	305.455	313146	3	0	313196	35.994	59.614	95	5550	40745	10000	11500	0	0	2500	2500		2	126.25	16.5875
313196	1440	13045	670	1467	719	1525	20.9022	69.2308	8.37209	14.8581	596.416	1098.89	114.111	281.765	12.1014	17426	121.014	215	26	54.766	3.13982	94.0114	29.288	59.375	11.1628	11.7379	8743.06	9300	7600	360.681	313196	3	0	313146	35.994	59.614	93	5550	40745	10000	11500	0	0	2500	2500		2	126.25	16.5875
313109	1440	3802	48	28	4	13	74.1665	600	9.23077	129.489	313.931	800	0	209.376	2.70486	3895	27.0486	65	0	17.7992	2.43438	91.4444	2.99342	50	0	6.63763	6858.33	9800	0	1025.81	313109	1	2	313159	36.0826	59.647	75	1600	40745	10000	10500	6	1.5	1000	2312.5	0.6	2.5	180	20.15
313159	1440	2623	32	19	5	6	104.095	600	11.1111	157.558	205.992	549	0	143.51	1.86458	2685	18.6458	54	0	13.1743	1.67813	77.2712	3.69049	100	0	11.0812	6568.06	10400	0	1163.37	313159	1	2	313109	36.0826	59.647	85	1600	40745	10000	10500	6	1.5	1000	2312.5	0.6	2.5	180	20.15
313101	1425	7653	536	605	216	1043	44.7329	600	8.21918	75.21	549.389	1155.83	0	309.429	7.05474	10053	35.2737	73	0	19.6428	3.351	93.2837	24.4089	100	0	14.77	9235.09	10900	0	767.793	313101	2	1	313151	35.9983	59.4045	99	3000	40745	10000	10500	6	1.5	1000	2312.5	0.6	2.5	180	20.15
313105	1440	13947	1037	331	880	635	37.5598	450	8.18182	57.9024	606.1	1210	19.3333	331.817	11.6875	16830	58.4375	110	2	31.3037	2.95263	92.0521	17.7855	50	0	8.86845	9205.21	10500	6400	475.081	313105	3	0	313155	36.206	59.6437	100	5700	40745	10000	10500	6	1.5	1000	2312.5	0.6	2.5	180	20.15
313122	1425	7460	680	338	112	568	23.4502	300	3.61446	36.8536	773.509	1853.67	0	468.262	6.42667	9158	32.1333	83	0	20.0444	6.10533	86.0846	22.4503	100	0	15.7954	7317.19	9700	0	717.172	313122	1	2	313172	35.9851	59.7566	85	1500	40745	10000	10500	6	1.5	1000	2312.5	0.6	2.5	180	20.15
313151	1425	7897	743	533	333	1163	35.1217	300	12.1622	29.847	405.61	811.111	30.6667	200.05	7.48702	10669	37.4351	74	3	17.6323	2.45264	92.2368	29.4113	90	0	14.5977	9592.63	10600	6900	535.067	313151	3	1	313101	35.9983	59.4045	104	4350	40745	10000	10500	6	1.5	1000	2312.5	0.6	2.5	180	20.15
313155	1440	16627	1083	435	784	679	21.4464	128.571	5.84416	19.4313	685.806	1583.33	66.1111	365.331	13.6167	19608	68.0833	154	7	35.2086	3.44	93.0953	19.4251	80	0	12.5266	8937.15	9600	7300	392.961	313155	3	0	313105	36.206	59.6437	96	5700	40745	10000	10500	6	1.5	1000	2312.5	0.6	2.5	180	20.15
313171	1440	1423	416	71	129	200	135.98	600	27.2727	156.31	92.809	282.333	0	63.3321	1.55486	2239	7.77431	22	0	5.11545	0.699688	81.2192	39.21	100	0	27.776	6416.32	9500	0	2106.32	313171	2	1	313121	36.1759	59.7419	79	3200	40745	10000	10500	6	1.5	1000	2312.5	0.6	2.5	180	20.15
313172	1425	7442	771	255	250	596	20.7062	300	4.34783	31.4125	605.738	1365	0	330.886	6.53614	9314	32.6807	69	0	18.4252	6.20933	74.349	23.9895	85.7143	0	15.6612	5650.53	7900	0	777.022	313172	1	2	313122	35.9851	59.7566	76	1500	40745	10000	10500	6	1.5	1000	2312.5	0.6	2.5	180	20.15
313121	1440	994	133	131	87	167	182.446	600	37.5	174.217	80.6979	248	0	59.1877	1.05	1512	5.25	16	0	3.78777	0.458182	83.924	33.8226	100	0	28.081	8140.62	12600	0	3055.62	313121	2	1	313171	36.1759	59.7419	97	3300	40745	10000	10500	6	1.5	1000	2312.5	0.6	2.5	180	20.15
313102	1430	5155	519	413	65	176	45.347	600	6.66667	98.1558	518.259	1020	10.1667	275.347	4.42517	6328	44.2517	90	1	23.4963	4.21867	90.6312	21.3499	100	0	15.3815	7069.23	9800	5300	546.73	313102	1	2	313152	36.2349	59.7302	78	1500	40745	10000	10500	6	1.5	1000	2312.5	0.6	2.5	180	20.15
313104	1440	6858	491	859	154	675	26.7125	200	4.47761	39.289	681.056	1518.67	32.5	397.746	6.27569	9037	62.7569	134	3	37.3605	6.23241	77.9554	27.5056	77.7778	0	12.8677	6704.17	8500	5200	597.666	313104	1	2	313154	36.102	59.7495	86	1450	40745	10000	10500	6	1.5	1000	2312.5	0.6	2.5	180	20.15
313106	1430	1137	54	46	29	10	99.2465	600	20.6897	126.069	107.427	372.167	0	85.0905	0.892308	1276	8.92308	29	0	7.01355	0.823226	73.6656	12.6055	100	0	18.3911	5819.58	14600	0	3058.16	313106	1	2	313156	36.4732	59.6704	79	1550	40745	10000	10500	6	1.5	1000	2312.5	0.6	2.5	180	20.15
313107	1437	4010	415	404	126	113	125.387	1200	14.6341	237.256	220.656	574	0	150.839	3.52679	5068	35.1944	82	0	23.7336	1.49059	83.6686	20.2013	100	0	14.457	7279.17	10300	0	1625.19	313107	2	1	313157	36.4726	59.6704	87	3400	40745	10000	10500	6	1.5	1000	2312.5	0.6	2.5	180	20.15
313110	1440	3365	723	1195	30	256	121.703	1200	14.2857	234.911	233.223	532	5.25	155.43	3.86736	5569	38.6736	84	1	25.6864	1.74031	87.5593	38.1088	100	0	19.6639	7179.86	9000	5800	399.406	313110	2	1	313160	36.1935	59.7798	82	3200	40745	10000	10500	6	1.5	1000	2312.5	0.6	2.5	180	20.15
313152	1440	5023	361	244	84	113	40.1217	600	6.97674	66.9088	441.922	960.333	13.6667	269.574	4.04514	5825	40.4514	86	1	25.3744	3.75806	83.2476	16.0399	100	0	12.8234	6743.06	9100	5600	578.27	313152	1	2	313102	36.2349	59.7302	81	1550	40745	10000	10500	6	1.5	1000	2312.5	0.6	2.5	180	20.15
313154	1440	6360	581	649	140	481	22.6105	200	5.12821	30.2843	648.001	1183.67	35.5	357.35	5.70208	8211	57.0208	117	3	32.7099	5.474	75.2688	25.715	66.6667	5.55556	11.0473	7000	8900	6000	556.028	313154	1	2	313104	36.102	59.7495	93	1500	40745	10000	10500	6	1.5	1000	2312.5	0.6	2.5	180	20.15
313156	1440	1246	65	62	25	27	105.106	600	16.6667	140.882	118.836	420	0	97.7921	0.989583	1425	9.89583	36	0	8.30555	0.919355	72.8738	15.4801	100	0	18.3936	5902.78	9900	0	2982.28	313156	1	2	313106	36.4732	59.6704	81	1550	40745	10000	10500	6	1.5	1000	2312.5	0.6	2.5	180	20.15
313157	1437	2535	360	416	102	116	161.108	1200	17.9104	272.466	143.976	406.25	0	104.294	2.45581	3529	24.5069	67	0	17.29	1.03794	84.9596	27.9235	100	0	20.7781	6711.81	9000	0	1481.3	313157	2	1	313107	36.4726	59.6704	79	3400	40745	10000	10500	6	1.5	1000	2312.5	0.6	2.5	180	20.15
313160	1440	3408	1074	619	53	215	69.5345	600	13.0435	89.8876	215.58	521.333	10.5	136.242	3.72847	5369	37.2847	92	2	23.4298	1.62697	81.1683	33.3958	70	0	15.1018	6899.31	7700	5900	305.391	313160	2	1	313110	36.1935	59.7798	85	3300	40745	10000	10500	6	1.5	1000	2312.5	0.6	2.5	180	20.15
313146	1440	11258	783	1329	1168	1145	34.5891	200	8.95522	41.809	544.947	993.833	42	285.997	10.891	15683	108.91	201	9	57.1362	2.82577	94.481	29.0538	61.1111	7.69231	9.41573	8975.69	9800	7600	301.673	313146	3	0	313196	35.994	59.614	95	5550	40745	10000	10500	6	1.5	1000	2312.5	0.6	2.5	180	20.15
313196	1440	13073	723	1418	769	1620	20.4316	60	8.41121	14.1152	602.546	1105.67	135.111	280.862	12.2243	17603	122.243	214	30	54.5512	3.17171	94.0786	29.7245	73.1707	8.33333	11.5216	8749.31	9400	7500	389.087	313196	3	0	313146	35.994	59.614	93	5550	40745	10000	10500	6	1.5	1000	2312.5	0.6	2.5	180	20.15
313109	1440	3886	34	30	14	12	63.9585	600	9.83607	106.738	319.052	762.5	0	202.83	2.76111	3976	27.6111	61	0	17.6151	2.485	91.9259	2.64879	50	0	6.3954	6894.44	8900	0	999.846	313109	1	2	313159	36.0826	59.647	75	1600	40745	8000	10250	6	2.25	1000	2125	1.33333	2.375	117.5	20.8
313159	1440	2791	30	24	3	2	83.1539	600	11.3208	129.297	216.501	579.833	0	150.871	1.97917	2850	19.7917	53	0	13.7966	1.78125	73.9297	4.63236	100	0	13.7289	6284.03	8300	0	1401.72	313159	1	2	313109	36.0826	59.647	85	1600	40745	8000	10250	6	2.25	1000	2125	1.33333	2.375	117.5	20.8
313101	1440	7910	542	605	255	1068	52.7671	600	8.10811	107.402	568.718	1196.33	9.83333	319.494	7.20833	10380	36.0417	74	1	20.0698	3.46	94.5777	23.9038	100	0	14.6171	9363.19	10600	5900	556.807	313101	2	1	313151	35.9983	59.4045	99	3000	40745	8000	10250	6	2.25	1000	2125	1.33333	2.375	117.5	20.8
313105	1440	14339	982	311	874	659	37.597	450	7.03125	60.3044	617.941	1322.67	16.4444	336.531	11.9201	17165	59.6007	128	2	31.7856	3.0114	91.9167	17.2195	80	0	9.49951	9191.67	10400	7000	502.563	313105	3	0	313155	36.206	59.6437	100	5700	40745	8000	10250	6	2.25	1000	2125	1.33333	2.375	117.5	20.8
313122	1425	7338	654	315	122	599	28.1098	300	3.84615	50.5228	759.05	1798.67	0	468.313	6.33544	9028	31.6772	78	0	20.1881	6.01867	85.8452	23.0686	100	0	16.6362	7296.84	11100	0	923.584	313122	1	2	313172	35.9851	59.7566	85	1500	40745	8000	10250	6	2.25	1000	2125	1.33333	2.375	117.5	20.8
313151	1440	8481	729	554	383	1160	33.4609	150	10.3448	26.3718	421.44	957	60.6667	210.529	7.85208	11307	39.2604	87	6	18.8773	2.59931	91.66	28.6768	81.25	0	13.9786	9532.64	10800	7500	503.506	313151	3	1	313101	35.9983	59.4045	104	4350	40745	8000	10250	6	2.25	1000	2125	1.33333	2.375	117.5	20.8
313155	1440	17659	1122	467	842	691	20.0452	100	5.14286	17.399	728.123	1788.89	83	393.741	14.4313	20781	72.1562	175	9	37.8854	3.64579	93.1532	19.3389	73.3333	1.85185	12.3088	8942.71	10100	7200	434.872	313155	3	0	313105	36.206	59.6437	96	5700	40745	8000	10250	6	2.25	1000	2125	1.33333	2.375	117.5	20.8
313171	1440	1319	324	52	133	242	130.641	600	27.2727	133.818	86.7801	271.333	0	57.6087	1.4375	2070	7.1875	22	0	4.61349	0.646875	83.3861	37.6889	100	0	24.2479	6587.5	9200	0	2057.45	313171	2	1	313121	36.1759	59.7419	79	3200	40745	8000	10250	6	2.25	1000	2125	1.33333	2.375	117.5	20.8
313172	1425	7200	728	284	255	676	21.8925	300	3.8961	34.6699	595.36	1386	19.6667	322.088	6.41614	9143	32.0807	77	1	17.5636	6.09533	73.8735	24.9948	100	0	16.1327	5614.39	7600	2600	639.493	313172	1	2	313122	35.9851	59.7566	76	1500	40745	8000	10250	6	2.25	1000	2125	1.33333	2.375	117.5	20.8
313121	1440	908	114	127	76	168	205.432	600	37.5	185.344	74.2662	258.667	0	59.839	0.967361	1393	4.83681	16	0	3.81669	0.422121	82.9861	40.1115	100	0	30.0522	8049.65	13300	0	3223.31	313121	2	1	313171	36.1759	59.7419	97	3300	40745	8000	10250	6	2.25	1000	2125	1.33333	2.375	117.5	20.8
313102	1439	5088	540	429	75	167	42.3869	600	6.74157	86.6917	507.574	1023.5	8.83333	267.972	4.37735	6299	43.7431	89	1	23.3746	4.19933	90.0285	23.5765	100	0	17.9527	7022.22	9800	5300	545.874	313102	1	2	313152	36.2349	59.7302	78	1500	40745	8000	10250	6	2.25	1000	2125	1.33333	2.375	117.5	20.8
313104	1440	6579	422	868	163	704	25.1712	200	4.47761	35.8903	666.351	1440.83	34	380.083	6.06667	8736	60.6667	134	3	35.5094	6.02483	78.5853	28.1953	87.5	5.71429	14.3182	6758.33	8400	5200	537.29	313104	1	2	313154	36.102	59.7495	86	1450	40745	8000	10250	6	2.25	1000	2125	1.33333	2.375	117.5	20.8
313106	1440	1395	55	42	30	13	66.0052	600	11.7647	68.7825	130.03	654.5	0	127.362	1.06597	1535	10.6597	51	0	10.0845	0.990323	67.1326	9.24986	50	0	10.2184	5303.47	8900	0	3278.39	313106	1	2	313156	36.4732	59.6704	79	1550	40745	8000	10250	6	2.25	1000	2125	1.33333	2.375	117.5	20.8
313107	1440	4289	445	396	107	120	135.88	1200	13.3333	245.155	233.269	592.5	0	163.672	3.72014	5357	37.2014	90	0	25.8856	1.57559	84.9856	19.1087	100	0	12.8971	7393.75	9900	0	1097.55	313107	2	1	313157	36.4726	59.6704	87	3400	40745	8000	10250	6	2.25	1000	2125	1.33333	2.375	117.5	20.8
313110	1440	3205	779	1134	25	292	89.7887	1200	13.9535	144.873	224.418	523.167	0	146.504	3.77431	5435	37.7431	86	0	24.6463	1.69844	86.6277	40.6174	100	0	19.4772	7103.47	10100	0	773.467	313110	2	1	313160	36.1935	59.7798	82	3200	40745	8000	10250	6	2.25	1000	2125	1.33333	2.375	117.5	20.8
313152	1439	4925	358	260	73	99	35.7167	300	7.14286	51.2369	432.343	872.667	0	257.177	3.97151	5715	39.6875	84	0	24.2551	3.6871	81.5501	15.5119	77.7778	0	11.6371	6605.56	9000	0	745.335	313152	1	2	313102	36.2349	59.7302	81	1550	40745	8000	10250	6	2.25	1000	2125	1.33333	2.375	117.5	20.8
313154	1440	6034	558	583	147	519	25.1731	200	4.61538	32.7183	630.365	1473.33	25.5	368.243	5.44514	7841	54.4514	130	3	32.5495	5.22733	75.8587	26.9361	75	8.69565	12.6991	7054.86	8200	5100	449.511	313154	1	2	313104	36.102	59.7495	93	1500	40745	8000	10250	6	2.25	1000	2125	1.33333	2.375	117.5	20.8
313156	1440	1493	54	53	29	29	63.7751	300	10.3448	53.4273	139.213	684	0	144.752	1.15139	1658	11.5139	58	0	12.0589	1.06968	65.8522	10.6943	50	0	10.4313	5334.03	8700	0	3288.28	313156	1	2	313106	36.4732	59.6704	81	1550	40745	8000	10250	6	2.25	1000	2125	1.33333	2.375	117.5	20.8
313157	1440	2568	410	374	91	108	169.641	1200	18.75	300.385	145.517	375.833	0	104.292	2.46597	3551	24.6597	64	0	17.4758	1.04441	85.1002	27.3696	100	0	18.0739	6722.92	9700	0	1654.49	313157	2	1	313107	36.4726	59.6704	79	3400	40745	8000	10250	6	2.25	1000	2125	1.33333	2.375	117.5	20.8
313160	1440	3327	1162	594	42	231	69.6813	600	14.6341	90.7701	214.225	457.833	10.6667	131.203	3.71944	5356	37.1944	82	2	22.63	1.62303	80.8905	36.7917	100	0	14.7513	6875.69	7600	5800	319.123	313160	2	1	313110	36.1935	59.7798	85	3300	40745	8000	10250	6	2.25	1000	2125	1.33333	2.375	117.5	20.8
313146	1440	11592	846	1316	1100	1210	34.9864	257.143	8.10811	45.8132	561.819	1134.67	29.5556	296.146	11.1556	16064	111.556	222	7	58.4307	2.89441	94.8465	28.7939	57.1429	5.88235	8.89412	9010.42	9800	7600	319.878	313146	3	0	313196	35.994	59.614	95	5550	40745	8000	10250	6	2.25	1000	2125	1.33333	2.375	117.5	20.8
313196	1440	13892	737	1489	794	1738	19.8354	75	7.14286	14.4806	633.721	1260	110.667	304.02	12.9514	18650	129.514	252	24	59.9437	3.36036	93.4364	30.4153	68.75	10.7692	13.0621	8689.58	9300	7600	341.101	313196	3	0	313146	35.994	59.614	93	5550	40745	8000	10250	6	2.25	1000	2125	1.33333	2.375	117.5	20.8
313109	1440	4500	41	41	8	10	69.1085	600	7.69231	129.348	364.126	923	7.66667	230.382	3.19444	4600	31.9444	78	1	20.3455	2.875	91.787	1.953	50	0	4.83008	6884.03	9000	4600	612.788	313109	1	2	313159	36.0826	59.647	75	1600	40745	10000	10250	4	2	1000	2312.5	2.14286	3	197.5	20.7125
313159	1440	3004	38	31	4	5	83.3	600	9.09091	132.851	228.661	649	0	153.326	2.14028	3082	21.4028	66	0	14.8812	1.92625	75.1797	3.36062	50	0	7.67184	6390.28	10000	0	1359.19	313159	1	2	313109	36.0826	59.647	85	1600	40745	10000	10250	4	2	1000	2312.5	2.14286	3	197.5	20.7125
313101	1440	9513	514	568	257	1099	38.7529	600	7.05882	68.9672	660.239	1388.33	10	370.11	8.29931	11951	41.4965	85	1	22.8854	3.98367	95.0512	20.9298	100	0	12.5892	9410.07	11100	6000	516.333	313101	2	1	313151	35.9983	59.4045	99	3000	40745	10000	10250	4	2	1000	2312.5	2.14286	3	197.5	20.7125
313105	1440	17166	972	338	917	613	30.7431	225	6.47482	42.3881	720.402	1482.67	38.6667	394.634	13.8931	20006	69.4653	139	4	37.535	3.50982	92.1111	15.0532	75	0	8.91564	9211.11	10900	7400	469.354	313105	3	0	313155	36.206	59.6437	100	5700	40745	10000	10250	4	2	1000	2312.5	2.14286	3	197.5	20.7125
313122	1425	8527	701	313	109	643	24.0046	300	3.44828	41.5633	845.66	1914	0	516.092	7.22316	10293	36.1158	87	0	23.158	6.862	84.9783	20.4179	100	0	14.1602	7223.16	10500	0	837.513	313122	1	2	313172	35.9851	59.7566	85	1500	40745	10000	10250	4	2	1000	2312.5	2.14286	3	197.5	20.7125
313151	1440	10465	704	546	356	1243	29.933	225	8.91089	26.1067	499.976	1122.22	38.6667	264.737	9.24583	13314	46.2292	101	4	23.6372	3.06069	92.1908	25.4186	81.8182	0	13.186	9587.85	10900	7600	507.607	313151	3	1	313101	35.9983	59.4045	104	4350	40745	10000	10250	4	2	1000	2312.5	2.14286	3	197.5	20.7125
313155	1440	22289	1179	440	902	758	17.4693	100	3.82979	16.3406	897.946	2323.89	76	524.161	17.7556	25568	88.7778	235	9	50.9367	4.48561	93.5438	16.8776	75	2.85714	10.551	8980.21	9800	7400	395.887	313155	3	0	313105	36.206	59.6437	96	5700	40745	10000	10250	4	2	1000	2312.5	2.14286	3	197.5	20.7125
313171	1440	1526	380	78	100	217	131.528	600	28.5714	152.163	97.2344	262.5	0	63.6772	1.59792	2301	7.98958	21	0	5.09526	0.719063	84.5816	34.2807	100	0	25.052	6681.94	9500	0	2012.52	313171	2	1	313121	36.1759	59.7419	79	3200	40745	10000	10250	4	2	1000	2312.5	2.14286	3	197.5	20.7125
313172	1425	8032	793	266	240	626	20.4619	300	3.40909	35.2365	646.165	1554.67	0	347.907	6.98737	9957	34.9368	88	0	19.528	6.638	74.1828	23.0236	100	0	15.3058	5637.89	8600	0	791.647	313172	1	2	313122	35.9851	59.7566	76	1500	40745	10000	10250	4	2	1000	2312.5	2.14286	3	197.5	20.7125
313121	1440	1129	135	133	94	188	175.438	600	33.3333	172.264	89.7488	294	0	64.2754	1.16597	1679	5.82986	18	0	4.06145	0.508788	86.5693	33.7974	100	0	26.7786	8397.22	12300	0	2659.72	313121	2	1	313171	36.1759	59.7419	97	3300	40745	10000	10250	4	2	1000	2312.5	2.14286	3	197.5	20.7125
313102	1440	5298	500	438	67	163	44.797	600	6.59341	103.752	518.031	1041.33	0	273.298	4.49028	6466	44.9028	91	0	23.8655	4.31067	87.6335	22.6878	100	0	20.2345	6835.42	10000	0	941.296	313102	1	2	313152	36.2349	59.7302	78	1500	40745	10000	10250	4	2	1000	2312.5	2.14286	3	197.5	20.7125
313104	1440	7224	480	864	163	638	29.5879	600	4.83871	61.6848	707.546	1271	0	394.05	6.50625	9369	65.0625	124	0	37.9217	6.46138	78.2865	25.2941	80	0	13.4468	6732.64	9100	0	866.813	313104	1	2	313154	36.102	59.7495	86	1450	40745	10000	10250	4	2	1000	2312.5	2.14286	3	197.5	20.7125
313106	1440	1109	52	44	29	16	78.01	600	22.2222	86.6793	104.376	355.5	0	79.347	0.868056	1250	8.68056	27	0	6.57716	0.806452	70.4378	10.8594	40	0	10.6412	5564.58	9500	0	3146.92	313106	1	2	313156	36.4732	59.6704	79	1550	40745	10000	10250	4	2	1000	2312.5	2.14286	3	197.5	20.7125
313107	1440	4156	455	438	132	113	125.12	1200	14.4578	244.296	225.984	532.583	0	150.294	3.67639	5294	36.7639	83	0	24.3561	1.55706	82.1759	24.3096	100	0	17.758	7149.31	8800	0	1362.6	313107	2	1	313157	36.4726	59.6704	87	3400	40745	10000	10250	4	2	1000	2312.5	2.14286	3	197.5	20.7125
313110	1440	3614	730	1124	35	269	100.553	1200	13.3333	189.13	242.065	545.417	0	154.211	4.00833	5772	40.0833	90	0	25.679	1.80375	86.4075	37.8181	100	0	21.7248	7085.42	8600	0	1115.73	313110	2	1	313160	36.1935	59.7798	82	3200	40745	10000	10250	4	2	1000	2312.5	2.14286	3	197.5	20.7125
313152	1440	5294	371	239	81	108	39.7621	600	6.38298	70.7121	463.34	1023	12.5	273.355	4.23125	6093	42.3125	94	1	25.9097	3.93097	82.656	15.0636	66.6667	0	12.0507	6695.14	8100	3800	565.235	313152	1	2	313102	36.2349	59.7302	81	1550	40745	10000	10250	4	2	1000	2312.5	2.14286	3	197.5	20.7125
313154	1440	6624	577	663	162	529	22.7351	200	4.7619	30.1377	680.775	1411.67	34.5	378.377	5.94097	8555	59.4097	126	3	34.5146	5.70333	75.9185	25.4057	80	0	11.4951	7060.42	8300	5400	530.097	313154	1	2	313104	36.102	59.7495	93	1500	40745	10000	10250	4	2	1000	2312.5	2.14286	3	197.5	20.7125
313156	1440	1164	64	63	22	34	85.2984	600	16.2162	104.823	112.212	456.333	0	95.8377	0.935417	1347	9.35417	37	0	8.14663	0.869032	68.0556	13.4927	50	0	12.1449	5512.5	9500	0	3176.19	313156	1	2	313106	36.4732	59.6704	81	1550	40745	10000	10250	4	2	1000	2312.5	2.14286	3	197.5	20.7125
313157	1440	2779	359	401	75	132	170.395	1200	18.75	285.505	154.119	401.167	0	109.988	2.60139	3746	26.0139	64	0	18.1728	1.10176	88.5724	25.7711	100	0	16.9971	6997.22	11800	0	1034.74	313157	2	1	313107	36.4726	59.6704	79	3400	40745	10000	10250	4	2	1000	2312.5	2.14286	3	197.5	20.7125
313160	1440	3915	1083	564	44	239	67.8037	600	10.6195	87.4818	235.14	640.333	10.8333	148.659	4.05903	5845	40.5903	113	2	25.7818	1.77121	81.8954	31.9515	66.6667	0	14.6358	6961.11	8400	6000	295.83	313160	2	1	313110	36.1935	59.7798	85	3300	40745	10000	10250	4	2	1000	2312.5	2.14286	3	197.5	20.7125
313146	1440	14296	877	1191	1202	1181	31.5153	225	6.94981	41.1304	660.078	1318.67	42.6667	358.596	13.0188	18747	130.188	259	8	70.4848	3.37784	95.3582	24.8542	50	0	8.05324	9059.03	9600	8100	279.487	313146	3	0	313196	35.994	59.614	95	5550	40745	10000	10250	4	2	1000	2312.5	2.14286	3	197.5	20.7125
313196	1440	17829	724	1436	816	1832	17.2776	64.2857	4.98615	13.5028	774.751	1764.89	131.667	408.099	15.7201	22637	157.201	361	28	81.4075	4.07874	94.3175	26.2129	65	8.46154	11.7792	8771.53	9300	7700	324.393	313196	3	0	313146	35.994	59.614	93	5550	40745	10000	10250	4	2	1000	2312.5	2.14286	3	197.5	20.7125
313109	1430	5749	55	53	11	12	52.1437	600	5.71429	95.4491	466.839	1184.5	0	293.108	4.11189	5880	41.1189	105	0	26.4	3.675	90.5268	2.80731	66.6667	0	7.47914	6789.51	9100	0	1000.54	313109	1	2	313159	36.0826	59.647	75	1600	40745	10000	10250	4	1	1000	1937.5	2.66667	2.25	175	19.4875
313159	1440	2823	28	23	9	4	90.1302	600	9.83607	143.618	220.568	711.667	0	153.505	2.00486	2887	20.0486	61	0	14.3345	1.80438	76.1356	3.64788	100	0	12.7406	6471.53	9600	0	1214.3	313159	1	2	313109	36.0826	59.647	85	1600	40745	10000	10250	4	1	1000	1937.5	2.66667	2.25	175	19.4875
313101	1440	13230	502	554	216	1093	43.0208	600	4.37956	84.0381	860.923	2169.17	0	535.997	10.8299	15595	54.1493	137	0	33.6249	5.19833	95.4686	16.8794	80	0	11.2294	9451.39	10800	0	760.435	313101	2	1	313151	35.9983	59.4045	99	3000	40745	10000	10250	4	1	1000	1937.5	2.66667	2.25	175	19.4875
313105	1440	23730	941	342	917	699	28.9317	225	3.8961	46.3028	957.443	2329.11	36.4444	576.274	18.4924	26629	92.4618	231	4	56.0242	4.67175	92.3785	11.2908	60	0	6.59436	9237.85	10000	7300	425.071	313105	3	0	313155	36.206	59.6437	100	5700	40745	10000	10250	4	1	1000	1937.5	2.66667	2.25	175	19.4875
313122	1425	9135	606	295	117	554	26.0302	300	3.22581	46.7336	883.947	2232	22.3333	560.402	7.51368	10707	37.5684	93	1	24.8315	7.138	85.5191	17.1329	66.6667	0	12.5796	7269.12	10500	5100	709.555	313122	1	2	313172	35.9851	59.7566	85	1500	40745	10000	10250	4	1	1000	1937.5	2.66667	2.25	175	19.4875
313151	1440	10578	648	484	326	1219	29.8957	128.571	8.49057	23.8055	496.901	1177.78	64.5556	266.855	9.20486	13255	46.0243	106	7	23.7176	3.04713	91.5799	24.7238	77.7778	2.22222	15.1805	9524.31	10600	7300	569.203	313151	3	1	313101	35.9983	59.4045	104	4350	40745	10000	10250	4	1	1000	1937.5	2.66667	2.25	175	19.4875
313155	1440	22227	1053	426	883	682	17.6089	100	4.39024	16.8357	892.282	2095.56	84	507.955	17.5493	25271	87.7465	205	9	49.0371	4.43351	93.967	16.2965	62.5	0.531915	11.968	9020.83	9800	7500	428.802	313155	3	0	313105	36.206	59.6437	96	5700	40745	10000	10250	4	1	1000	1937.5	2.66667	2.25	175	19.4875
313171	1440	2070	343	64	114	234	132.1	600	17.1429	162.047	123.19	478.333	0	96.055	1.96181	2825	9.80903	35	0	7.34764	0.882812	87.9439	29.8424	100	0	23.8349	6947.57	9600	0	1899.71	313171	2	1	313121	36.1759	59.7419	79	3200	40745	10000	10250	4	1	1000	1937.5	2.66667	2.25	175	19.4875
313172	1425	10205	645	202	229	571	20.6341	300	3.09278	39.0644	773.634	1728	0	442.661	8.31719	11852	41.586	97	0	24.8885	7.90133	75.4986	17.3538	100	0	14.1841	5737.89	9200	0	774.712	313172	1	2	313122	35.9851	59.7566	76	1500	40745	10000	10250	4	1	1000	1937.5	2.66667	2.25	175	19.4875
313121	1440	1163	108	109	82	149	175.902	600	27.2727	169.061	87.2818	346.5	0	71.6463	1.11875	1611	5.59375	22	0	4.53745	0.488182	83.0971	30.4436	100	0	26.4868	8060.42	12300	0	3304.26	313121	2	1	313171	36.1759	59.7419	97	3300	40745	10000	10250	4	1	1000	1937.5	2.66667	2.25	175	19.4875
313102	1440	5672	619	491	99	170	33.9165	300	5.94059	59.3078	559.721	1144.67	16.3333	293.045	4.89653	7051	48.9653	101	2	26.0092	4.70067	88.5061	23.9917	78.9474	0	16.3721	6903.47	8900	4700	521.272	313102	1	2	313152	36.2349	59.7302	78	1500	40745	10000	10250	4	1	1000	1937.5	2.66667	2.25	175	19.4875
313104	1440	8562	426	778	144	680	24.6778	300	4.10959	43.4943	797.095	1508.67	21.3333	440.435	7.35417	10590	73.5417	146	2	42.427	7.30345	78.3511	22.6074	100	0	15.748	6738.19	8300	5500	591.373	313104	1	2	313154	36.102	59.7495	86	1450	40745	10000	10250	4	1	1000	1937.5	2.66667	2.25	175	19.4875
313106	1440	1615	57	31	35	11	51.4475	600	20	62.9478	143.616	370	0	101.382	1.21458	1749	12.1458	30	0	8.5521	1.12839	68.1259	7.92755	100	0	11.9335	5381.94	8200	0	3086.54	313106	1	2	313156	36.4732	59.6704	79	1550	40745	10000	10250	4	1	1000	1937.5	2.66667	2.25	175	19.4875
313107	1440	5397	470	444	145	111	112.229	1200	13.4831	216.716	285.387	541.417	0	174.644	4.56042	6567	45.6042	89	0	28.1411	1.93147	85.4007	24.7394	100	0	22.183	7429.86	9600	0	815.738	313107	2	1	313157	36.4726	59.6704	87	3400	40745	10000	10250	4	1	1000	1937.5	2.66667	2.25	175	19.4875
313110	1440	4059	837	1055	26	252	90.496	1200	13.3333	162.136	261.423	555	4.58333	160.172	4.32569	6229	43.2569	90	1	26.4548	1.94656	87.6863	36.7426	100	0	23.7148	7190.28	8200	5500	441.481	313110	2	1	313160	36.1935	59.7798	82	3200	40745	10000	10250	4	1	1000	1937.5	2.66667	2.25	175	19.4875
313152	1440	5173	416	270	93	113	30.2731	300	6.31579	39.3727	459.38	957	0	263.243	4.21181	6065	42.1181	95	0	24.9562	3.9129	81.9959	15.973	60	0	10.9502	6641.67	8800	0	774.462	313152	1	2	313102	36.2349	59.7302	81	1550	40745	10000	10250	4	1	1000	1937.5	2.66667	2.25	175	19.4875
313154	1440	7182	536	564	145	443	24.5468	200	4.7619	37.0289	709.627	1423.5	30	398.881	6.15972	8870	61.5972	126	3	35.9182	5.91333	76.0977	21.6504	75	0	11.4302	7077.08	8500	6000	509.727	313154	1	2	313104	36.102	59.7495	93	1500	40745	10000	10250	4	1	1000	1937.5	2.66667	2.25	175	19.4875
313156	1440	1372	60	43	17	33	74.9109	600	16.6667	90.6645	124.395	373.333	0	102.967	1.05903	1525	10.5903	36	0	9.06949	0.983871	67.4726	9.43653	41.6667	0	9.22542	5465.28	9100	0	3096.73	313156	1	2	313106	36.4732	59.6704	81	1550	40745	10000	10250	4	1	1000	1937.5	2.66667	2.25	175	19.4875
313157	1440	2916	373	418	91	119	138.667	1200	18.4615	216.187	157.627	391.417	0	111.806	2.72014	3917	27.2014	65	0	18.7319	1.15206	85.5485	31.1446	100	0	21.7947	6758.33	9100	0	1073.64	313157	2	1	313107	36.4726	59.6704	79	3400	40745	10000	10250	4	1	1000	1937.5	2.66667	2.25	175	19.4875
313160	1440	3784	1101	564	35	227	79.2977	1200	12.5	134.652	230.558	536	5.25	147.583	3.96597	5711	39.6597	96	1	25.4962	1.73061	82.0752	32.226	100	0	15.7224	6976.39	8500	5900	368.176	313160	2	1	313110	36.1935	59.7798	85	3300	40745	10000	10250	4	1	1000	1937.5	2.66667	2.25	175	19.4875
313146	1440	19725	801	1232	1148	1229	28.373	180	4.52261	39.3548	861.506	2034.22	50.5556	526.351	16.7604	24135	167.604	398	10	102.338	4.34865	96.7471	19.4337	50	6.25	6.43742	9190.97	9900	8400	251.361	313146	3	0	313196	35.994	59.614	95	5550	40745	10000	10250	4	1	1000	1937.5	2.66667	2.25	175	19.4875
313196	1440	17696	612	1366	755	1764	17.6364	62.069	5.67823	13.6754	762.741	1602.61	132.611	394.996	15.4118	22193	154.118	317	29	78.0179	3.99874	94.5863	25.4538	58.8235	7.42574	14.0711	8796.53	9400	7700	380.499	313196	3	0	313146	35.994	59.614	93	5550	40745	10000	10250	4	1	1000	1937.5	2.66667	2.25	175	19.4875
313109	1440	5261	33	25	7	7	65.6311	600	5.35714	127.378	422.595	1232	7.33333	325.541	3.70347	5333	37.0347	112	1	28.7321	3.33312	92.0093	1.56583	33.3333	0	4.29159	6900.69	9000	4400	634.593	313109	1	2	313159	36.0826	59.647	75	1600	40745	10000	10000	3	1.125	1000	1937.5	0.8	2.875	136.25	18.2125
313159	1440	3653	16	18	3	3	82.6439	600	5.66038	135.614	279.6	1024.67	0	238.589	2.56458	3693	25.6458	106	0	22.9717	2.30812	75.098	1.60203	33.3333	0	4.88651	6383.33	10300	0	1698.57	313159	1	2	313109	36.0826	59.647	85	1600	40745	10000	10000	3	1.125	1000	1937.5	0.8	2.875	136.25	18.2125
313101	1440	13492	342	323	169	777	31.4938	600	4.95868	56.8393	843.841	1940	0	524.887	10.4882	15103	52.441	121	0	32.4913	5.03433	96.5734	11.1511	75	0	8.61299	9560.76	11500	0	757.065	313101	2	1	313151	35.9983	59.4045	99	3000	40745	10000	10000	3	1.125	1000	1937.5	0.8	2.875	136.25	18.2125
313105	1440	23736	611	226	912	405	25.432	300	3.8961	38.556	935.44	2381.33	27	579.129	17.9792	25890	89.8958	231	3	55.8256	4.54211	93.1667	9.09768	42.8571	0	5.94072	9316.67	10000	7700	341.056	313105	3	0	313155	36.206	59.6437	100	5700	40745	10000	10000	3	1.125	1000	1937.5	0.8	2.875	136.25	18.2125
313122	1345	9163	317	225	81	310	23.7464	300	3	51.791	930.47	3999	0	688.178	7.50632	10096	37.5316	100	0	27.552	6.73067	81.3602	12.0442	100	0	15.4228	6915.61	13600	0	2531.67	313122	1	2	313172	35.9851	59.7566	85	1500	40745	10000	10000	3	1.125	1000	1937.5	0.8	2.875	136.25	18.2125
313151	1440	14912	456	406	279	1034	43.1401	900	5.20231	76.5131	639.226	1806.89	5.22222	476.157	11.866	17087	59.3299	173	1	44.285	3.92805	92.4112	20.2808	100	0	17.2764	9610.76	10700	4700	569.651	313151	3	1	313101	35.9983	59.4045	104	4350	40745	10000	10000	3	1.125	1000	1937.5	0.8	2.875	136.25	18.2125
313155	1440	27429	843	393	804	448	23.6	150	3.02013	28.2065	1033.21	2913.78	54	809.037	20.7757	29917	103.878	298	6	83.1268	5.2486	93.6704	13.9564	87.5	0	11.562	8992.36	9700	6900	363.734	313155	3	0	313105	36.206	59.6437	96	5700	40745	10000	10000	3	1.125	1000	1937.5	0.8	2.875	136.25	18.2125
313171	1440	2311	175	40	63	125	163.889	600	17.1429	181.993	124.247	455	0	118.691	1.88472	2714	9.42361	35	0	8.7294	0.848125	88.6603	23.3987	100	0	29.0394	7004.17	10300	0	2277.96	313171	2	1	313121	36.1759	59.7419	79	3200	40745	10000	10000	3	1.125	1000	1937.5	0.8	2.875	136.25	18.2125
313172	1345	8352	318	170	132	371	22.5446	300	3.79747	40.593	676.383	1464	0	395.468	6.94647	9343	34.7323	79	0	20.7473	6.22867	78.6294	13.4352	66.6667	0	12.5579	5975.84	10100	0	792.842	313172	1	2	313122	35.9851	59.7566	76	1500	40745	10000	10000	3	1.125	1000	1937.5	0.8	2.875	136.25	18.2125
313121	1440	1510	51	60	48	95	169.549	600	21.4286	176.154	98.3252	476	0	89.0335	1.225	1764	6.125	28	0	5.46437	0.534545	82.2702	18.124	100	0	24.7729	7980.21	11900	0	3669.37	313121	2	1	313171	36.1759	59.7419	97	3300	40745	10000	10000	3	1.125	1000	1937.5	0.8	2.875	136.25	18.2125
313102	1440	5336	347	189	34	131	50.2068	600	6	107.976	489.707	1166.67	10.8333	290.613	4.19236	6037	41.9236	100	1	25.1871	4.02467	90.5983	15.0029	100	0	14.405	7066.67	8400	5300	531.507	313102	1	2	313152	36.2349	59.7302	78	1500	40745	10000	10000	3	1.125	1000	1937.5	0.8	2.875	136.25	18.2125
313104	1440	7063	156	277	102	408	30.6836	300	4.6875	51.9763	640.047	1450.67	20	359.343	5.55972	8006	55.5972	128	2	32.2609	5.52138	82.7439	14.4634	66.6667	0	10.5612	7115.97	8900	5800	592.272	313104	1	2	313154	36.102	59.7495	86	1450	40745	10000	10000	3	1.125	1000	1937.5	0.8	2.875	136.25	18.2125
313106	1430	2600	68	21	33	13	71.6492	600	6.38298	85.6892	227.483	1096.67	0	247.738	1.91259	2735	19.1259	94	0	20.7546	1.76452	70.5231	5.99949	66.6667	0	9.72395	5571.33	9200	0	2992.45	313106	1	2	313156	36.4732	59.6704	79	1550	40745	10000	10000	3	1.125	1000	1937.5	0.8	2.875	136.25	18.2125
313107	1435	6147	182	126	84	42	114.238	1200	9.02256	210.119	291.6	847	0	255.352	4.58606	6581	45.7014	133	0	40.024	1.93559	85.9914	10.5848	100	0	14.4599	7481.25	9600	0	1197.39	313107	2	1	313157	36.4726	59.6704	87	3400	40745	10000	10000	3	1.125	1000	1937.5	0.8	2.875	136.25	18.2125
313110	1440	3230	156	208	10	80	115.749	1200	17.3913	178.372	159.751	442.75	0	104.376	2.55833	3684	25.5833	69	0	16.5301	1.15125	89.8713	18.4267	100	0	18.94	7369.44	9700	0	812.855	313110	2	1	313160	36.1935	59.7798	82	3200	40745	10000	10000	3	1.125	1000	1937.5	0.8	2.875	136.25	18.2125
313152	1440	4587	245	148	44	84	57.0468	600	5.71429	110.293	395.721	1155	10.6667	250.249	3.54722	5108	35.4722	105	1	23.8141	3.29548	85.9911	11.9861	100	0	12.3716	6965.28	10200	5400	745.945	313152	1	2	313102	36.2349	59.7302	81	1550	40745	10000	10000	3	1.125	1000	1937.5	0.8	2.875	136.25	18.2125
313154	1440	7107	164	247	89	242	42.5645	600	3.82166	76.7195	655.319	1727.67	0	443.344	5.45069	7849	54.5069	157	0	39.5838	5.23267	79.0099	14.2477	100	0	15.3265	7347.92	9500	0	1096.96	313154	1	2	313104	36.102	59.7495	93	1500	40745	10000	10000	3	1.125	1000	1937.5	0.8	2.875	136.25	18.2125
313156	1440	3235	55	50	16	33	63.9196	600	4.28571	105.515	256.229	1353.33	0	311.494	2.35347	3389	23.5347	140	0	30.6546	2.18645	65.6379	6.09282	40	0	7.59206	5316.67	9500	0	3015.08	313156	1	2	313106	36.4732	59.6704	81	1550	40745	10000	10000	3	1.125	1000	1937.5	0.8	2.875	136.25	18.2125
313157	1435	3896	271	192	55	66	181.373	1200	10	302.909	182.344	740	0	181.475	3.12195	4480	31.1111	120	0	29.6292	1.31765	84.6519	18.7905	100	0	22.323	6687.5	8700	0	1254.49	313157	2	1	313107	36.4726	59.6704	79	3400	40745	10000	10000	3	1.125	1000	1937.5	0.8	2.875	136.25	18.2125
313160	1440	3013	154	121	11	65	142.403	1200	16.6667	226.173	139.181	426	0	98.3565	2.33611	3364	23.3611	72	0	16.6952	1.01939	83.3578	17.248	100	0	19.5397	7085.42	9800	0	802.164	313160	2	1	313110	36.1935	59.7798	85	3300	40745	10000	10000	3	1.125	1000	1937.5	0.8	2.875	136.25	18.2125
313146	1440	20875	509	667	968	791	25.9865	150	5.42169	34.2627	863.033	1733.78	58.6667	519.694	16.5347	23810	165.347	332	12	99.0303	4.29009	98.114	14.2566	46.6667	1.53846	6.81821	9320.83	9700	8100	247.452	313146	3	0	313196	35.994	59.614	95	5550	40745	10000	10000	3	1.125	1000	1937.5	0.8	2.875	136.25	18.2125
313196	1440	24366	472	1048	676	1389	22.2624	120	3.33952	24.463	955.762	2575.22	73.3333	720.797	19.4104	27951	194.104	539	15	147.756	5.03622	95.1912	20.487	62.5	3.80048	13.0462	8852.78	9400	7700	262.452	313196	3	0	313146	35.994	59.614	93	5550	40745	10000	10000	3	1.125	1000	1937.5	0.8	2.875	136.25	18.2125
313109	1440	3927	38	31	5	12	64.627	600	8.95522	113.178	314.679	757.333	0	200.799	2.78681	4013	27.8681	67	0	17.9688	2.50813	90.0556	2.28384	50	0	5.54606	6754.17	9400	0	1174.61	313109	1	2	313159	36.0826	59.647	75	1600	40745	10000	10750	1	0.75	1000	1937.5	0.666667	2.875	127.5	15.9875
313159	1440	2964	28	22	6	3	83.7645	600	10.5263	124.523	224.13	608	0	155.413	2.09931	3023	20.9931	57	0	14.7491	1.88938	75.3105	1.77367	20	0	3.39675	6401.39	10100	0	1100.88	313159	1	2	313109	36.0826	59.647	85	1600	40745	10000	10750	1	0.75	1000	1937.5	0.666667	2.875	127.5	15.9875
313101	1440	8364	527	496	249	1039	43.2949	600	7.69231	78.5685	588.532	1235	12.5	336.082	7.41319	10675	37.066	78	1	21.0657	3.55833	95.4861	21.802	100	0	13.6014	9453.12	10700	6700	561.364	313101	2	1	313151	35.9983	59.4045	99	3000	40745	10000	10750	1	0.75	1000	1937.5	0.666667	2.875	127.5	15.9875
313105	1440	15393	911	309	881	654	32.5611	450	7.03125	51.3649	654.047	1331	24.6667	350.987	12.6028	18148	63.0139	128	2	33.1887	3.18386	92.5903	14.4699	60	0	8.05978	9259.03	11900	7400	408.489	313105	3	0	313155	36.206	59.6437	100	5700	40745	10000	10750	1	0.75	1000	1937.5	0.666667	2.875	127.5	15.9875
313122	1275	7025	535	258	95	409	24.1503	300	3.7037	39.904	785.766	1898	21.3333	515.906	6.52706	8322	32.6353	81	1	21.9115	5.548	86.8466	18.4326	100	0	13.6791	7381.96	9800	4400	662.073	313122	1	2	313172	35.9851	59.7566	85	1500	40745	10000	10750	1	0.75	1000	1937.5	0.666667	2.875	127.5	15.9875
313151	1440	9150	579	480	312	1160	32.5816	150	9.47368	26.9007	435.605	1013.33	52	219.904	8.11181	11681	40.559	95	6	19.5946	2.68529	91.3428	24.4904	81.8182	0	12.6435	9499.65	10400	7800	509.459	313151	3	1	313101	35.9983	59.4045	104	4350	40745	10000	10750	1	0.75	1000	1937.5	0.666667	2.875	127.5	15.9875
313155	1440	18982	959	408	826	653	17.9354	112.5	5.42169	15.6327	775.903	1770.67	77	385.626	15.1583	21828	75.7917	166	8	36.5562	3.82947	94.7808	15.6162	69.2308	0	9.65758	9098.96	9800	7600	395.152	313155	3	0	313105	36.206	59.6437	96	5700	40745	10000	10750	1	0.75	1000	1937.5	0.666667	2.875	127.5	15.9875
313171	1440	1477	376	60	105	224	134.802	600	30	154.377	94.4109	246.667	0	65.5795	1.55694	2242	7.78472	20	0	5.31006	0.700625	81.9137	36.0743	100	0	27.4261	6471.18	9600	0	2326.93	313171	2	1	313121	36.1759	59.7419	79	3200	40745	10000	10750	1	0.75	1000	1937.5	0.666667	2.875	127.5	15.9875
313172	1275	6610	512	178	190	473	24.8997	300	4.61538	43.8993	598.441	1365	14.3333	337.61	6.24549	7963	31.2275	65	1	18.102	5.30867	77.5697	18.6924	100	0	14.1965	5895.29	7700	4300	657.966	313172	1	2	313122	35.9851	59.7566	76	1500	40745	10000	10750	1	0.75	1000	1937.5	0.666667	2.875	127.5	15.9875
313121	1440	1055	146	117	101	150	173.438	600	35.2941	162.983	84.7749	274.833	0	61.6067	1.08958	1569	5.44792	17	0	3.82209	0.475455	86.4046	35.199	100	0	27.8911	8381.25	13300	0	2907.62	313121	2	1	313171	36.1759	59.7419	97	3300	40745	10000	10750	1	0.75	1000	1937.5	0.666667	2.875	127.5	15.9875
313102	1440	5322	572	412	69	164	38.3326	600	6.97674	73.5099	527.431	1089.33	0	276.488	4.54097	6539	45.4097	86	0	24.1688	4.35933	89.9573	20.8264	100	0	15.517	7016.67	9400	0	746.845	313102	1	2	313152	36.2349	59.7302	78	1500	40745	10000	10750	1	0.75	1000	1937.5	0.666667	2.875	127.5	15.9875
313104	1440	6813	446	797	166	676	31.3721	300	5.08475	55.7569	676.919	1278.33	22.3333	373.385	6.17917	8898	61.7917	118	2	35.7277	6.13655	79.6189	23.4922	100	0	11.3799	6847.22	8300	5500	628.374	313104	1	2	313154	36.102	59.7495	86	1450	40745	10000	10750	1	0.75	1000	1937.5	0.666667	2.875	127.5	15.9875
313106	1440	1104	65	50	33	12	86.2585	600	24	104.001	106.957	300	0	81.3862	0.877778	1264	8.77778	25	0	6.71591	0.815484	71.853	12.941	100	0	14.6246	5676.39	9900	0	3143.36	313106	1	2	313156	36.4732	59.6704	79	1550	40745	10000	10750	1	0.75	1000	1937.5	0.666667	2.875	127.5	15.9875
313107	1435	4033	467	397	149	121	155.901	1200	14.8148	300.704	223.549	533.333	0	154.422	3.6007	5167	35.8819	81	0	24.6313	1.51971	84.4987	21.2176	100	0	14.3763	7351.39	9600	0	1232.6	313107	2	1	313157	36.4726	59.6704	87	3400	40745	10000	10750	1	0.75	1000	1937.5	0.666667	2.875	127.5	15.9875
313110	1440	3657	670	1185	22	277	119.938	1200	11.7647	237.883	241.636	637.5	4.66667	161.691	4.03542	5811	40.3542	102	1	26.8999	1.81594	87.2036	35.3084	100	0	18.6009	7150.69	8500	5600	388.551	313110	2	1	313160	36.1935	59.7798	82	3200	40745	10000	10750	1	0.75	1000	1937.5	0.666667	2.875	127.5	15.9875
313152	1440	5124	389	238	62	112	35.7479	300	5.88235	49.4012	454.726	1071	16	282.809	4.11458	5925	41.1458	102	2	26.2633	3.82258	83.2733	13.7327	50	0	8.93455	6745.14	9200	4800	566.401	313152	1	2	313102	36.2349	59.7302	81	1550	40745	10000	10750	1	0.75	1000	1937.5	0.666667	2.875	127.5	15.9875
313154	1430	6599	522	627	123	431	21.6565	200	4.6875	27.6157	683.791	1536	30.5	394.088	5.80559	8302	58.0559	128	3	34.25	5.53467	77.5096	22.3653	83.3333	0	9.79272	7208.39	9400	6000	521.764	313154	1	2	313104	36.102	59.7495	93	1500	40745	10000	10750	1	0.75	1000	1937.5	0.666667	2.875	127.5	15.9875
313156	1440	1201	53	61	23	31	94.2174	600	17.1429	116.134	113.968	379.167	0	95.9018	0.950694	1369	9.50694	35	0	8.07172	0.883226	70.216	13.15	60	0	13.5615	5687.5	11100	0	3037.97	313156	1	2	313106	36.4732	59.6704	81	1550	40745	10000	10750	1	0.75	1000	1937.5	0.666667	2.875	127.5	15.9875
313157	1435	2786	302	363	76	123	159.306	1200	19.6721	265.08	148.834	381.25	0	106.522	2.54355	3650	25.3472	61	0	17.9766	1.07353	86.1375	21.7719	100	0	16.6429	6804.86	10900	0	1424.46	313157	2	1	313107	36.4726	59.6704	79	3400	40745	10000	10750	1	0.75	1000	1937.5	0.666667	2.875	127.5	15.9875
313160	1440	3633	975	641	39	244	74.8655	600	10.7143	93.6803	223.994	644	12	147.528	3.84167	5532	38.4167	112	2	25.3414	1.67636	82.0752	32.0076	100	0	14.8556	6976.39	7900	6000	315.345	313160	2	1	313110	36.1935	59.7798	85	3300	40745	10000	10750	1	0.75	1000	1937.5	0.666667	2.875	127.5	15.9875
313146	1440	12593	755	1235	1097	1224	32.5211	257.143	7.89474	44.1992	598.658	1165.33	30.7222	312.007	11.7389	16904	117.389	228	7	60.8903	3.04577	96.1696	24.7523	44.2786	5.97015	9.02587	9136.11	9800	7900	294.064	313146	3	0	313196	35.994	59.614	95	5550	40745	10000	10750	1	0.75	1000	1937.5	0.666667	2.875	127.5	15.9875
313196	1440	15150	623	1359	650	1674	18.0534	64.2857	6.04027	12.1427	662.298	1423.78	129.111	303.985	13.5111	19456	135.111	298	28	59.9053	3.50559	93.7425	24.885	53.8462	6.04651	9.2006	8718.06	9300	7600	336.991	313196	3	0	313146	35.994	59.614	93	5550	40745	10000	10750	1	0.75	1000	1937.5	0.666667	2.875	127.5	15.9875
313109	1440	3994	41	35	6	6	80.639	600	7.59494	141.16	327.744	921.667	5.83333	218.414	2.83472	4082	28.3472	79	1	18.8346	2.55125	93.7222	2.29997	33.3333	0	5.06386	7029.17	10900	3500	782.613	313109	1	2	313159	36.0826	59.647	75	1600	40745	10000	10000	0	0	2500	2500		2	138.75	17.7625
313159	1440	2854	29	30	4	1	94.8448	600	10.3448	145.246	213.825	589.333	0	154.808	2.02639	2918	20.2639	58	0	14.9094	1.82375	73.7173	1.98418	20	0	3.79981	6265.97	10900	0	1361.53	313159	1	2	313109	36.0826	59.647	85	1600	40745	10000	10000	0	0	2500	2500		2	138.75	17.7625
313101	1425	7694	545	632	257	1113	45.2075	600	8.57143	80.2188	559.17	1092.5	0	320.675	7.18667	10241	35.9333	70	0	20.5064	3.41367	93.0888	26.3292	100	0	16.4018	9215.79	11300	0	944.53	313101	2	1	313151	35.9983	59.4045	99	3000	40745	10000	10000	0	0	2500	2500		2	138.75	17.7625
313105	1430	14464	1015	320	936	682	38.8603	900	7.89474	76.1966	632.667	1241.33	11.4444	346.089	12.1797	17417	60.8986	114	1	32.6926	3.05561	92.4231	16.394	57.1429	0	8.7124	9242.31	10300	6500	423.349	313105	3	0	313155	36.206	59.6437	100	5700	40745	10000	10000	0	0	2500	2500		2	138.75	17.7625
313122	1415	7176	652	310	109	502	27.341	300	4	44.2407	745.564	1794	0	471.74	6.18304	8749	30.9152	75	0	20.1736	5.83267	86.8759	21.101	100	0	14.5988	7384.45	9700	0	792.214	313122	1	2	313172	35.9851	59.7566	85	1500	40745	10000	10000	0	0	2500	2500		2	138.75	17.7625
313151	1425	7927	666	489	348	1157	37.9643	300	10.2273	36.8114	404.636	968	30.6667	212.187	7.42947	10587	37.1474	88	3	18.6167	2.43379	92.6754	28.7128	85.7143	0	14.9678	9638.25	11800	7700	561.18	313151	3	1	313101	35.9983	59.4045	104	4350	40745	10000	10000	0	0	2500	2500		2	138.75	17.7625
313155	1430	16366	986	399	796	585	22.1684	112.5	5.80645	19.6552	677.316	1618.89	77.3333	374.054	13.379	19132	66.8951	155	8	36.0585	3.35649	93.608	18.3252	72.7273	0	12.3738	8986.36	9700	7600	392.218	313155	3	0	313105	36.206	59.6437	96	5700	40745	10000	10000	0	0	2500	2500		2	138.75	17.7625
313171	1430	1339	373	61	143	193	140.955	600	27.2727	152.775	89.4295	275	0	61.265	1.47483	2109	7.37413	22	0	4.95327	0.659062	84.7703	38.072	100	0	26.9483	6696.85	10100	0	2066.23	313171	2	1	313121	36.1759	59.7419	79	3200	40745	10000	10000	0	0	2500	2500		2	138.75	17.7625
313172	1415	7115	680	232	243	592	23.0593	300	4.16667	40.7155	588.916	1440	0	335.017	6.2629	8862	31.3145	72	0	18.1934	5.908	74.9256	23.0811	100	0	14.4535	5694.35	8000	0	878.263	313172	1	2	313122	35.9851	59.7566	76	1500	40745	10000	10000	0	0	2500	2500		2	138.75	17.7625
313121	1430	922	125	160	89	130	203.829	600	40	198.386	77.4138	255	0	61.6728	0.997203	1426	4.98601	15	0	3.92497	0.432121	81.7173	38.1672	100	0	29.3384	7926.57	13500	0	3445.54	313121	2	1	313171	36.1759	59.7419	97	3300	40745	10000	10000	0	0	2500	2500		2	138.75	17.7625
313102	1440	5149	547	439	55	186	36.181	300	7.05882	55.9557	519.788	935	21.6667	279.917	4.42778	6376	44.2778	85	2	24.0562	4.25067	90.3757	23.517	100	0	18.2738	7049.31	8400	5800	437.162	313102	1	2	313152	36.2349	59.7302	78	1500	40745	10000	10000	0	0	2500	2500		2	138.75	17.7625
313104	1440	6693	438	880	166	693	31.8827	600	4.72441	65.28	677.671	1397	13.3333	390.508	6.15972	8870	61.5972	127	1	36.5427	6.11724	79.522	26.4837	75	0	12.8294	6838.89	8400	5200	603.935	313104	1	2	313154	36.102	59.7495	86	1450	40745	10000	10000	0	0	2500	2500		2	138.75	17.7625
313106	1440	1153	56	53	24	22	95.1732	600	21.4286	128.284	107.981	350	0	82.1925	0.908333	1308	9.08333	28	0	6.87134	0.843871	72.6266	11.7378	100	0	12.8614	5737.5	9800	0	2938.35	313106	1	2	313156	36.4732	59.6704	79	1550	40745	10000	10000	0	0	2500	2500		2	138.75	17.7625
313107	1436	4059	446	431	131	111	135.928	1200	14.8148	260.84	224.41	520	0	152.759	3.60585	5178	35.9583	81	0	24.347	1.52294	83.8841	24.3079	100	0	18.6315	7297.92	9200	0	1110.96	313107	2	1	313157	36.4726	59.6704	87	3400	40745	10000	10000	0	0	2500	2500		2	138.75	17.7625
313107	1436	4059	446	431	131	111	128.819	900	17.1021	219.149	2.23937	4.50236	0.0755556	1.46245	3.60585	5178	215.75	421	8	140.324	1.52294	0.853448	24.1219	53.3333	10	9.39112	74.25	79	68	2.66536	313107	2	1	313157	36.4726	59.6704	87	3400	40745	10000	10000	0	0	2500	2500		2	138.75	17.7625
313110	1440	3348	737	1079	20	264	94.9101	600	12.3711	136.699	227.292	573.917	9.5	148.699	3.78333	5448	37.8333	97	2	24.7327	1.7025	87.3222	37.9937	100	0	20.113	7160.42	8300	5700	407.434	313110	2	1	313160	36.1935	59.7798	82	3200	40745	10000	10000	0	0	2500	2500		2	138.75	17.7625
313152	1440	4920	374	258	62	120	49.9895	600	6.06061	87.6947	440.788	1089	11.5	279.828	3.98194	5734	39.8194	99	1	25.8687	3.69935	83.5219	16.3987	100	0	12.9636	6765.28	9600	4600	622.865	313152	1	2	313102	36.2349	59.7302	81	1550	40745	10000	10000	0	0	2500	2500		2	138.75	17.7625
313154	1440	6133	569	687	141	454	26.3869	600	4.6875	54.3226	643.412	1429.33	16	372.056	5.54444	7984	55.4444	128	1	33.2455	5.32267	77.1953	26.4297	80	0	13.2961	7179.17	9600	6000	584.745	313154	1	2	313104	36.102	59.7495	93	1500	40745	10000	10000	0	0	2500	2500		2	138.75	17.7625
313156	1430	1268	50	66	14	36	83.8489	600	16.6667	94.3736	119.621	390	0	94.592	1.0028	1434	10.028	36	0	8.10676	0.925161	71.9416	14.1485	100	0	15.2993	5827.27	10700	0	3004.15	313156	1	2	313106	36.4732	59.6704	81	1550	40745	10000	10000	0	0	2500	2500		2	138.75	17.7625
313157	1436	2617	342	418	81	113	142.752	1200	18.75	232.868	146.705	384	0	106.535	2.48677	3571	24.7986	64	0	17.7821	1.05029	84.186	26.2324	100	0	17.0056	6650.69	10000	0	1753.09	313157	2	1	313107	36.4726	59.6704	79	3400	40745	10000	10000	0	0	2500	2500		2	138.75	17.7625
313157	1436	2617	342	418	81	113	159.716	800	23.6066	214.652	1.46916	3.17708	0.0925	1.02038	2.48677	3571	148.792	305	9	101.943	1.05029	0.892405	26.5027	56.5217	7.86517	10.3141	70.5	75	62	3	313157	2	1	313107	36.4726	59.6704	79	3400	40745	10000	10000	0	0	2500	2500		2	138.75	17.7625
313160	1440	3216	1054	579	34	222	90.0438	1200	14.2857	142.516	203.494	476	6	133.108	3.54514	5105	35.4514	84	1	23.2026	1.54697	80.8333	36.4383	100	0	15.5419	6870.83	8300	5500	308.418	313160	2	1	313110	36.1935	59.7798	85	3300	40745	10000	10000	0	0	2500	2500		2	138.75	17.7625
313146	1440	11817	802	1365	1132	1282	33.9618	225	8	44.1418	571.275	1112.5	39.1111	300.709	11.3875	16398	113.875	225	8	59.7829	2.95459	94.6418	27.8081	65	0	9.49243	8990.97	10200	7200	332.481	313146	3	0	313196	35.994	59.614	95	5550	40745	10000	10000	0	0	2500	2500		2	138.75	17.7625
313196	1440	12993	681	1363	691	1632	21.335	72	7.59494	15.5026	595.438	1185	120.833	287.129	12.0556	17360	120.556	237	25	56.0234	3.12793	94.2503	29.674	72.973	8.48485	13.1144	8765.28	9400	7500	373.854	313196	3	0	313146	35.994	59.614	93	5550	40745	10000	10000	0	0	2500	2500		2	138.75	17.7625
313109	1440	3891	42	29	9	13	71.0914	600	8.57143	126.933	321.542	840	0	206.712	2.76667	3984	27.6667	70	0	17.8551	2.49	92.9167	4.19959	75	0	10.6831	6968.75	12200	0	961.008	313109	1	2	313159	36.0826	59.647	75	1600	40745	10000	10500	0	0	2500	2500		2.125	146.25	18.3875
313159	1440	2713	28	21	3	6	97.8923	600	11.3208	147.414	211.932	561	0	153.915	1.92431	2771	19.2431	53	0	14.1732	1.73188	75.2941	3.35188	100	0	10.3266	6400	9800	0	1330.88	313159	1	2	313109	36.0826	59.647	85	1600	40745	10000	10500	0	0	2500	2500		2.125	146.25	18.3875
313101	1440	7756	551	560	261	1069	43.1096	600	8.10811	73.5952	545.951	1200	14.3333	312.656	7.08125	10197	35.4062	74	1	19.9591	3.399	92.7329	24.4759	100	0	14.4192	9180.56	11200	6400	616.867	313101	2	1	313151	35.9983	59.4045	99	3000	40745	10000	10500	0	0	2500	2500		2.125	146.25	18.3875
313105	1440	14380	965	329	874	645	35.3993	900	7.62712	66.958	621.061	1245.56	10.4444	333.743	11.9396	17193	59.6979	118	1	31.5833	3.01632	92.8056	16.0949	60	0	9.20953	9280.56	10300	7500	399.701	313105	3	0	313155	36.206	59.6437	100	5700	40745	10000	10500	0	0	2500	2500		2.125	146.25	18.3875
313122	1425	7159	678	318	127	529	28.8347	300	3.61446	46.6153	741.85	1909	0	483.841	6.18316	8811	30.9158	83	0	20.6226	5.874	85.8741	22.1301	100	0	15.6133	7299.3	13800	0	846.126	313122	1	2	313172	35.9851	59.7566	85	1500	40745	10000	10500	0	0	2500	2500		2.125	146.25	18.3875
313151	1440	7989	725	549	354	1222	36.2105	225	9.89011	31.6053	404.923	980.778	43.1111	210.426	7.52708	10839	37.6354	91	4	18.8319	2.49172	91.5598	30.5593	83.3333	4.54545	14.783	9522.22	10600	6900	550.245	313151	3	1	313101	35.9983	59.4045	104	4350	40745	10000	10500	0	0	2500	2500		2.125	146.25	18.3875
313155	1440	16456	1101	424	839	676	21.6387	112.5	5.17241	19.0864	685.235	1720.67	74.6667	382.102	13.5389	19496	67.6944	174	8	36.4941	3.42035	93.2509	20.117	78.5714	1.5873	12.6099	8952.08	9900	7200	435.247	313155	3	0	313105	36.206	59.6437	96	5700	40745	10000	10500	0	0	2500	2500		2.125	146.25	18.3875
313171	1440	1430	348	78	118	193	146.969	600	30	168.078	90.6771	250	0	61.384	1.50486	2167	7.52431	20	0	5.00549	0.677188	83.3905	35.2768	100	0	26.7679	6587.85	10000	0	2027.32	313171	2	1	313121	36.1759	59.7419	79	3200	40745	10000	10500	0	0	2500	2500		2.125	146.25	18.3875
313172	1425	7184	685	286	247	577	22.1352	300	4.16667	38.5797	592.437	1296	0	327.477	6.30105	8979	31.5053	72	0	17.6861	5.986	73.9381	24.675	100	0	16.6435	5619.3	7700	0	866.661	313172	1	2	313122	35.9851	59.7566	76	1500	40745	10000	10500	0	0	2500	2500		2.125	146.25	18.3875
313121	1440	975	136	139	72	151	192.464	600	28.5714	174.848	79.0347	364	0	58.7528	1.02292	1473	5.11458	21	0	3.73665	0.446364	87.6324	32.4459	100	0	26.3006	8500.35	14800	0	2769.87	313121	2	1	313171	36.1759	59.7419	97	3300	40745	10000	10500	0	0	2500	2500		2.125	146.25	18.3875
313102	1440	5106	536	428	60	180	36.8148	600	6.81818	69.7509	503.402	1026.67	11.8333	258.612	4.38194	6310	43.8194	88	1	23.0801	4.20667	90.2066	22.0761	100	0	16.5004	7036.11	9100	5900	526.6	313102	1	2	313152	36.2349	59.7302	78	1500	40745	10000	10500	0	0	2500	2500		2.125	146.25	18.3875
313104	1440	6676	466	894	169	664	30.4662	600	5.08475	60.8117	675.58	1295.33	12.5	387.186	6.15903	8869	61.5903	118	1	36.4995	6.11655	78.9244	27.8099	100	0	15.0348	6787.5	8100	5500	538.371	313104	1	2	313154	36.102	59.7495	86	1450	40745	10000	10500	0	0	2500	2500		2.125	146.25	18.3875
313106	1440	1231	54	42	29	13	90.715	600	16.6667	116.358	114.113	432	0	93.3478	0.950694	1369	9.50694	36	0	7.74596	0.883226	72.1607	10.8074	100	0	15.3987	5700.69	12400	0	3086.52	313106	1	2	313156	36.4732	59.6704	79	1550	40745	10000	10500	0	0	2500	2500		2.125	146.25	18.3875
313107	1426	4140	395	441	126	103	163.066	1200	13.1868	297.844	227.997	574	0	164.055	3.65007	5205	36.3986	91	0	25.9548	1.53088	85.2665	20.9279	100	0	17.497	7418.18	9900	0	872.873	313107	2	1	313157	36.4726	59.6704	87	3400	40745	10000	10500	0	0	2500	2500		2.125	146.25	18.3875
313110	1440	3326	767	1099	36	261	98.3054	1200	13.3333	188.287	227.172	562.5	4.25	147.796	3.81181	5489	38.1181	90	1	24.7834	1.71531	86.9326	39.8623	100	0	20.0988	7128.47	8600	5100	442.948	313110	2	1	313160	36.1935	59.7798	82	3200	40745	10000	10500	0	0	2500	2500		2.125	146.25	18.3875
313152	1440	4918	349	216	64	115	45.9273	600	7.31707	85.3027	421.267	866.667	15.3333	251.274	3.93194	5662	39.3194	82	1	24.4724	3.6529	82.6132	15.3719	100	0	13.6894	6691.67	9300	4600	742.883	313152	1	2	313102	36.2349	59.7302	81	1550	40745	10000	10500	0	0	2500	2500		2.125	146.25	18.3875
313154	1440	6095	577	652	164	438	29.1074	300	5.08475	46.552	637.943	1357	25.6667	374.726	5.50417	7926	55.0417	118	2	33.3204	5.284	76.5009	26.7269	80	0	11.3864	7114.58	8700	6100	519.076	313154	1	2	313104	36.102	59.7495	93	1500	40745	10000	10500	0	0	2500	2500		2.125	146.25	18.3875
313156	1440	1367	41	73	22	30	102.369	600	13.0435	142.966	125.073	506	0	108.453	1.06458	1533	10.6458	46	0	9.46299	0.989032	70.1475	14.3368	100	0	20.3366	5681.94	8800	0	2911.53	313156	1	2	313106	36.4732	59.6704	81	1550	40745	10000	10500	0	0	2500	2500		2.125	146.25	18.3875
313157	1426	2534	347	416	88	105	161.131	1200	20.339	260.079	144.348	359.333	0	104.372	2.44741	3490	24.4056	59	0	17.4253	1.02647	86.7664	29.2167	100	0	20.357	6854.55	10500	0	1355.47	313157	2	1	313107	36.4726	59.6704	79	3400	40745	10000	10500	0	0	2500	2500		2.125	146.25	18.3875
313160	1430	3214	1064	584	38	214	77.8986	600	13.9535	100.955	206.551	501.667	11	131.026	3.57622	5114	35.7622	86	2	22.7249	1.5497	81.4315	36.169	80	0	15.7308	6921.68	8900	5800	343.397	313160	2	1	313110	36.1935	59.7798	85	3300	40745	10000	10500	0	0	2500	2500		2.125	146.25	18.3875
313146	1440	11636	849	1237	1094	1124	32.0266	200	9.18367	37.5179	560.091	1001.78	41	291.127	11.0694	15940	110.694	196	9	57.2285	2.87207	95.3947	26.7244	45.4545	6.25	8.13579	9062.5	9700	7900	281.828	313146	3	0	313196	35.994	59.614	95	5550	40745	10000	10500	0	0	2500	2500		2.125	146.25	18.3875
313196	1440	12952	725	1454	771	1688	20.826	85.7143	7.11462	15.0215	598.395	1236.89	94.5	290.97	12.2153	17590	122.153	253	21	57.1299	3.16937	93.4214	31.1183	76.9231	9.78261	13.2275	8688.19	9300	7400	376.293	313196	3	0	313146	35.994	59.614	93	5550	40745	10000	10500	0	0	2500	2500		2.125	146.25	18.3875
313109	1440	3930	33	29	2	7	69.5856	600	8.69565	115.961	319.8	839.5	0	210.576	2.77847	4001	27.7847	69	0	18.2308	2.50062	91.8611	1.58089	20	0	2.97114	6889.58	10900	0	1069.05	313109	1	2	313159	36.0826	59.647	75	1600	40745	500	5412.5	9	4.75	1000	1750	2.66667	3.5	187.5	13.95
313159	1430	2670	36	26	4	3	105.048	600	10	162.83	206.765	640	0	149.45	1.91538	2739	19.1538	60	0	13.926	1.71188	74.529	3.31222	100	0	9.84786	6334.97	8500	0	1315.55	313159	1	2	313109	36.0826	59.647	85	1600	40745	500	5412.5	9	4.75	1000	1750	2.66667	3.5	187.5	13.95
313101	1440	7951	524	612	250	1030	42.0242	600	7.14286	71.0799	556.355	1261	0	319.263	7.19931	10367	35.9965	84	0	20.6441	3.45567	91.9402	23.9195	100	0	13.7592	9102.08	10300	0	1193.94	313101	2	1	313151	35.9983	59.4045	99	3000	40745	500	5412.5	9	4.75	1000	1750	2.66667	3.5	187.5	13.95
313105	1440	14543	944	354	863	626	36.626	300	6.97674	54.4446	620.755	1376	0	352.291	12.0347	17330	60.1736	129	0	33.4133	3.04035	90.9271	16.4577	66.6667	0	9.51295	9092.71	10500	0	893.601	313105	3	0	313155	36.206	59.6437	100	5700	40745	500	5412.5	9	4.75	1000	1750	2.66667	3.5	187.5	13.95
313122	1425	7066	668	300	127	480	32.1817	300	3.94737	57.0807	720.525	1725	0	465.69	6.06386	8641	30.3193	76	0	20.324	5.76067	85.5851	21.3332	100	0	15.7535	7274.74	10100	0	903.052	313122	1	2	313172	35.9851	59.7566	85	1500	40745	500	5412.5	9	4.75	1000	1750	2.66667	3.5	187.5	13.95
313151	1440	8470	647	577	390	1253	34.9762	180	10.4651	29.4989	426.656	926.889	43.8889	221.594	7.87292	11337	39.3646	86	5	19.8614	2.60621	92.6349	29.2758	83.3333	0	14.3367	9634.03	10600	7300	485.292	313151	3	1	313101	35.9983	59.4045	104	4350	40745	500	5412.5	9	4.75	1000	1750	2.66667	3.5	187.5	13.95
313155	1440	17747	1094	445	848	668	20.3844	90	5.02793	17.513	731.35	1829.78	98.8889	408.898	14.4458	20802	72.2292	179	10	39.3257	3.64947	93.5113	18.8462	61.5385	0.70922	11.5247	8977.08	9800	7300	417.868	313155	3	0	313105	36.206	59.6437	96	5700	40745	500	5412.5	9	4.75	1000	1750	2.66667	3.5	187.5	13.95
313171	1440	1277	367	67	104	186	153.9	600	31.5789	165.379	83.6262	224	0	54.989	1.38958	2001	6.94792	19	0	4.49159	0.625313	84.9727	37.38	100	0	27.8958	6712.85	11200	0	1935.29	313171	2	1	313121	36.1759	59.7419	79	3200	40745	500	5412.5	9	4.75	1000	1750	2.66667	3.5	187.5	13.95
313172	1425	6996	718	226	234	630	23.197	300	4.22535	38.6248	572.936	1301.33	0	315.165	6.17825	8804	30.8912	71	0	17.6746	5.86933	74.94	23.6635	100	0	15.8089	5695.44	8000	0	773.291	313172	1	2	313122	35.9851	59.7566	76	1500	40745	500	5412.5	9	4.75	1000	1750	2.66667	3.5	187.5	13.95
313121	1440	922	108	129	90	140	196.409	600	40	186.146	74.2413	235	0	59.26	0.964583	1389	4.82292	15	0	3.84688	0.420909	80.5305	33.2579	100	0	28.0167	7811.46	13800	0	3532.58	313121	2	1	313171	36.1759	59.7419	97	3300	40745	500	5412.5	9	4.75	1000	1750	2.66667	3.5	187.5	13.95
313102	1440	4849	550	434	57	181	42.0575	600	6.97674	84.6926	486.006	1003.33	14.3333	258.85	4.21597	6071	42.1597	86	1	22.7519	4.04733	89.6189	22.9545	100	0	16.8525	6990.28	9700	5600	514.42	313102	1	2	313152	36.2349	59.7302	78	1500	40745	500	5412.5	9	4.75	1000	1750	2.66667	3.5	187.5	13.95
313104	1440	6463	453	847	164	641	30.7137	300	4.6875	48.2897	640.516	1344	22	376.849	5.95	8568	59.5	128	2	36.5631	5.90897	78.8356	26.9782	75	0	12.6282	6779.86	8700	5200	731.207	313104	1	2	313154	36.102	59.7495	86	1450	40745	500	5412.5	9	4.75	1000	1750	2.66667	3.5	187.5	13.95
313106	1440	1094	48	46	26	14	93.5344	600	20	111.871	99.8692	340	0	77.153	0.852778	1228	8.52778	30	0	6.63005	0.792258	71.3344	10.8218	50	0	11.4777	5635.42	11400	0	2982.95	313106	1	2	313156	36.4732	59.6704	79	1550	40745	500	5412.5	9	4.75	1000	1750	2.66667	3.5	187.5	13.95
313107	1431	3956	399	432	124	131	127.393	1200	14.8148	233.381	219.563	519.75	0	154.639	3.52341	5042	35.0139	81	0	24.6506	1.48294	84.4748	22.299	100	0	14.3994	7349.31	10200	0	1375.38	313107	2	1	313157	36.4726	59.6704	87	3400	40745	500	5412.5	9	4.75	1000	1750	2.66667	3.5	187.5	13.95
313107	1431	3956	399	432	124	131	145.779	1028.57	17.561	262.238	2.19531	4.39875	0.0729167	1.4887	3.52341	5042	210.083	410	7	143.141	1.48294	0.864943	22.5588	36.3636	12.5	6.28386	75.25	81	71	2.66536	313107	2	1	313157	36.4726	59.6704	87	3400	40745	500	5412.5	9	4.75	1000	1750	2.66667	3.5	187.5	13.95
313110	1440	3073	732	1046	21	250	96.8538	600	14.4578	127.638	206.425	511.833	0	139.286	3.55694	5122	35.5694	83	0	24.0589	1.60062	84.6968	38.9641	100	0	19.978	6945.14	9300	0	719.069	313110	2	1	313160	36.1935	59.7798	82	3200	40745	500	5412.5	9	4.75	1000	1750	2.66667	3.5	187.5	13.95
313152	1440	4799	367	234	61	127	46.062	600	6.31579	84.7825	430.777	965.833	0	266.08	3.88056	5588	38.8056	95	0	24.7087	3.60516	83.5477	16.1887	100	0	13.7303	6767.36	9000	0	820.047	313152	1	2	313102	36.2349	59.7302	81	1550	40745	500	5412.5	9	4.75	1000	1750	2.66667	3.5	187.5	13.95
313154	1440	6001	562	627	145	462	32.1898	600	5.45455	64.7506	625.438	1236.67	14.1667	370.37	5.41458	7797	54.1458	110	1	33.1432	5.198	76.6129	25.6189	87.5	0	12.4494	7125	8700	5700	540.897	313154	1	2	313104	36.102	59.7495	93	1500	40745	500	5412.5	9	4.75	1000	1750	2.66667	3.5	187.5	13.95
313156	1440	1225	47	63	25	27	113.326	600	17.1429	145.041	114.274	449.167	0	98.6366	0.963194	1387	9.63194	35	0	8.32145	0.894839	71.1334	16.0953	100	0	19.6229	5761.81	9200	0	2838.26	313156	1	2	313106	36.4732	59.6704	81	1550	40745	500	5412.5	9	4.75	1000	1750	2.66667	3.5	187.5	13.95
313157	1431	2547	367	410	97	132	155.832	1200	18.4615	259.031	148.408	438.75	0	109.527	2.48288	3553	24.6736	65	0	17.9443	1.045	84.9244	30.6129	100	0	21.1557	6709.03	11200	0	1769.26	313157	2	1	313107	36.4726	59.6704	79	3400	40745	500	5412.5	9	4.75	1000	1750	2.66667	3.5	187.5	13.95
313157	1431	2547	367	410	97	132	196.37	1440	22.2222	322.434	1.48345	3.15	0.0479167	1.04095	2.48288	3553	148.042	324	5	102.495	1.045	0.889241	31.5534	59.2593	8.36364	12.6268	70.25	78	61	4.48377	313157	2	1	313107	36.4726	59.6704	79	3400	40745	500	5412.5	9	4.75	1000	1750	2.66667	3.5	187.5	13.95
313160	1440	3191	1020	602	39	191	88.4582	600	15	115.21	202.842	474	0	137.764	3.50208	5043	35.0208	80	0	23.7515	1.52818	81.2337	34.9861	100	0	16.883	6904.86	9300	0	699.834	313160	2	1	313110	36.1935	59.7798	85	3300	40745	500	5412.5	9	4.75	1000	1750	2.66667	3.5	187.5	13.95
313146	1440	11789	778	1347	1083	1195	35.6899	300	8.69565	47.7042	568.981	1069.5	25.3333	307.092	11.2444	16192	112.444	207	6	60.2359	2.91748	95.3509	27.7235	66.6667	5.26316	9.40507	9058.33	10000	7600	326.28	313146	3	0	313196	35.994	59.614	95	5550	40745	500	5412.5	9	4.75	1000	1750	2.66667	3.5	187.5	13.95
313196	1440	14217	671	1478	766	1763	19.9571	64.2857	6.18557	14.7475	637.655	1438.83	129.111	315.073	13.1215	18895	131.215	291	28	63.1739	3.4045	93.0332	29.2886	68.0851	11.1111	11.9059	8652.08	9300	7600	331.237	313196	3	0	313146	35.994	59.614	93	5550	40745	500	5412.5	9	4.75	1000	1750	2.66667	3.5	187.5	13.95
313109	1440	4412	51	43	11	10	54.856	600	7.89474	93.8483	361.582	912	0	228.658	3.14375	4527	31.4375	76	0	19.9087	2.82938	90.9444	2.48447	33.3333	0	4.22046	6820.83	8700	0	1155.59	313109	1	2	313159	36.0826	59.647	75	1600	40745	6000	11500	7	1.25	600	2075	5	2.25	115	12.4
313159	1440	2977	55	30	6	3	90.5736	600	8.95522	137.351	226.213	681.167	0	163.374	2.13264	3071	21.3264	67	0	15.839	1.91938	75.1307	6.4066	100	0	15.6723	6386.11	9600	0	1097.95	313159	1	2	313109	36.0826	59.647	85	1600	40745	6000	11500	7	1.25	600	2075	5	2.25	115	12.4
313101	1440	9263	521	559	253	1026	46.9001	600	6.66667	96.0249	631.753	1410	9.33333	365.276	8.07083	11622	40.3542	90	1	23.3327	3.874	94.1113	21.479	100	0	14.2689	9317.01	11000	5600	588.391	313101	2	1	313151	35.9983	59.4045	99	3000	40745	6000	11500	7	1.25	600	2075	5	2.25	115	12.4
313105	1440	17108	947	338	901	584	41.7777	900	5.29412	94.3113	717.203	1756.67	7.88889	405.938	13.8042	19878	69.0208	170	1	38.6795	3.48737	92.2847	15.0604	100	0	11.1769	9228.47	10500	7100	402.365	313105	3	0	313155	36.206	59.6437	100	5700	40745	6000	11500	7	1.25	600	2075	5	2.25	115	12.4
313122	1425	8339	685	293	122	499	25.7881	300	3.06122	44.5588	825.57	2319.33	19.6667	552.53	6.97404	9938	34.8702	98	1	24.3929	6.62533	85.4943	19.988	100	0	16.7837	7267.02	9100	5400	618.459	313122	1	2	313172	35.9851	59.7566	85	1500	40745	6000	11500	7	1.25	600	2075	5	2.25	115	12.4
313151	1440	10009	694	564	375	1246	32.5485	180	8.25688	28.8727	494.072	1235.33	51.6667	282.855	8.95	12888	44.75	109	5	24.5363	2.96276	93.533	27.3899	92.3077	3.15789	15.4015	9727.43	11000	7500	590.531	313151	3	1	313101	35.9983	59.4045	104	4350	40745	6000	11500	7	1.25	600	2075	5	2.25	115	12.4
313155	1440	21347	1099	443	865	645	19.2077	90	3.68852	18.0838	855.162	2453.33	76.6667	530.995	16.9438	24399	84.7188	244	10	52.1801	4.28053	93.4028	16.9892	70	2.38095	11.9128	8966.67	9900	6800	454.911	313155	3	0	313105	36.206	59.6437	96	5700	40745	6000	11500	7	1.25	600	2075	5	2.25	115	12.4
313171	1440	1564	357	65	115	217	136.525	600	27.2727	161.253	98.037	282.333	0	65.643	1.60972	2318	8.04861	22	0	5.26826	0.724375	84.5508	36.6824	100	0	27.5659	6679.51	10000	0	2042.86	313171	2	1	313121	36.1759	59.7419	79	3200	40745	6000	11500	7	1.25	600	2075	5	2.25	115	12.4
313172	1425	8023	725	239	263	609	22.635	300	3.7037	37.8926	648.454	1422	0	365.829	6.9186	9859	34.593	81	0	20.2594	6.57267	74.3075	23.0629	100	0	17.9364	5647.37	7800	0	882.442	313172	1	2	313122	35.9851	59.7566	76	1500	40745	6000	11500	7	1.25	600	2075	5	2.25	115	12.4
313121	1440	1058	109	148	98	157	195.574	600	35.2941	186.62	85.0359	283.333	0	67.5421	1.09028	1570	5.45139	17	0	4.2276	0.475758	85.8641	33.3501	100	0	27.2126	8328.82	13200	0	2976.7	313121	2	1	313171	36.1759	59.7419	97	3300	40745	6000	11500	7	1.25	600	2075	5	2.25	115	12.4
313102	1440	5106	556	457	76	185	49.7488	600	6.31579	108.588	518.405	1124.17	10.1667	278.316	4.43056	6380	44.3056	95	1	23.9705	4.25333	89.7703	24.7019	100	0	20.7031	7002.08	8500	3900	460.445	313102	1	2	313152	36.2349	59.7302	78	1500	40745	6000	11500	7	1.25	600	2075	5	2.25	115	12.4
313104	1440	7227	432	846	170	658	38.989	600	4.37956	86.7935	718.987	1388.33	12	413.215	6.48125	9333	64.8125	137	1	38.7158	6.43655	80.0872	24.4829	100	0	13.0475	6887.5	8600	5400	565.67	313104	1	2	313154	36.102	59.7495	86	1450	40745	6000	11500	7	1.25	600	2075	5	2.25	115	12.4
313106	1440	1220	49	45	29	14	89.2212	600	15.7895	117.692	112.26	399	0	87.0973	0.942361	1357	9.42361	38	0	7.3839	0.875484	72.7936	9.67501	50	0	9.61408	5750.69	10000	0	2941.25	313106	1	2	313156	36.4732	59.6704	79	1550	40745	6000	11500	7	1.25	600	2075	5	2.25	115	12.4
313107	1420	4114	427	471	123	124	149.013	1200	12.5	286.193	233.949	600	0	159.175	3.70352	5259	36.7762	96	0	25.1706	1.54676	86.2149	24.5258	100	0	21.3849	7500.7	9800	0	1060.84	313107	2	1	313157	36.4726	59.6704	87	3400	40745	6000	11500	7	1.25	600	2075	5	2.25	115	12.4
313107	1420	4114	427	471	123	124	128.77	977.143	16.7442	219.204	2.3258	4.65833	0.0614035	1.53336	3.70352	5259	219.125	430	7	145.593	1.54676	0.873084	23.8656	64.2857	10.0917	11.313	75.9583	81	60	4.31547	313107	2	1	313157	36.4726	59.6704	87	3400	40745	6000	11500	7	1.25	600	2075	5	2.25	115	12.4
313110	1440	3394	710	1135	23	291	109.671	1200	13.1868	202.567	232.678	538.417	5.75	147.761	3.85625	5553	38.5625	91	1	24.6601	1.73531	88.3469	38.1498	100	0	22.4231	7244.44	8800	4800	466.782	313110	2	1	313160	36.1935	59.7798	82	3200	40745	6000	11500	7	1.25	600	2075	5	2.25	115	12.4
313152	1440	5024	362	247	82	118	44.8026	600	6.59341	77.1525	444.789	964.167	0	282.398	4.05069	5833	40.5069	91	0	26.7849	3.76323	82.2102	16.8234	100	0	14.24	6659.03	9000	0	1165.14	313152	1	2	313102	36.2349	59.7302	81	1550	40745	6000	11500	7	1.25	600	2075	5	2.25	115	12.4
313154	1440	6697	524	654	154	467	24.8801	300	4.41176	36.7668	680.984	1596	22	402.709	5.9	8496	59	136	2	36.2752	5.664	76.1723	24.6576	100	0	12.6523	7084.03	9900	4600	616.403	313154	1	2	313104	36.102	59.7495	93	1500	40745	6000	11500	7	1.25	600	2075	5	2.25	115	12.4
313156	1440	1378	50	47	21	27	103.821	600	13.9535	140.609	127.13	494.5	0	106.334	1.05764	1523	10.5764	43	0	9.01432	0.982581	74.3313	11.0355	100	0	15.5657	6020.83	10600	0	2887.25	313156	1	2	313106	36.4732	59.6704	81	1550	40745	6000	11500	7	1.25	600	2075	5	2.25	115	12.4
313157	1420	2768	300	396	79	100	178.512	1200	16.6667	302.724	149.024	420	0	108.267	2.56549	3643	25.4755	72	0	18.439	1.07147	85.5625	25.1133	100	0	19.5274	6759.44	8900	0	1244.3	313157	2	1	313107	36.4726	59.6704	79	3400	40745	6000	11500	7	1.25	600	2075	5	2.25	115	12.4
313157	1420	2768	300	396	79	100	171.889	900	22.8571	259.073	1.47988	3.0625	0.0655556	1.01488	2.56549	3643	151.792	315	8	104.608	1.07147	0.87289	24.8877	57.8947	10.8696	10.6803	68.9583	74	59	3.19478	313157	2	1	313107	36.4726	59.6704	79	3400	40745	6000	11500	7	1.25	600	2075	5	2.25	115	12.4
313160	1440	3770	1039	590	40	245	101.169	1200	12.3711	196.881	225.874	565.833	0	150.426	3.94722	5684	39.4722	97	0	26.3228	1.72242	79.5833	31.7296	100	0	15.9683	6764.58	8400	0	867.585	313160	2	1	313110	36.1935	59.7798	85	3300	40745	6000	11500	7	1.25	600	2075	5	2.25	115	12.4
313146	1440	14217	754	1281	1050	1182	34.1574	257.143	6.71642	46.9748	647.972	1325.11	34.2222	363.85	12.8361	18484	128.361	268	7	72.4223	3.33045	95.0658	24.1272	57.1429	9.21053	8.23705	9031.25	9600	7600	301.954	313146	3	0	313196	35.994	59.614	95	5550	40745	6000	11500	7	1.25	600	2075	5	2.25	115	12.4
313196	1440	17287	715	1528	716	1806	18.4335	66.6667	4.41176	14.4845	764.057	2040	124.5	444.048	15.3139	22052	153.139	408	27	86.2263	3.97333	94.8029	27.3451	68.9655	6.63717	12.9116	8816.67	9600	7600	417.832	313196	3	0	313146	35.994	59.614	93	5550	40745	6000	11500	7	1.25	600	2075	5	2.25	115	12.4
313109	1440	5730	46	48	11	11	59.2812	600	6.66667	115.645	459.241	1029.5	0	282.286	4.05972	5846	40.5972	90	0	25.6897	3.65375	90.7407	3.07223	100	0	10.3285	6805.56	8400	0	987.265	313109	1	2	313159	36.0826	59.647	75	1600	40745	12000	13125	2	0.75	2500	2500	0	2.125	118.75	12.55
313159	1440	2861	33	25	2	3	101.276	600	9.23077	156.454	219.361	650	0	158.884	2.03056	2924	20.3056	65	0	14.9746	1.8275	75.2206	3.13405	100	0	9.74654	6393.75	11400	0	1086.36	313159	1	2	313109	36.0826	59.647	85	1600	40745	12000	13125	2	0.75	2500	2500	0	2.125	118.75	12.55
313101	1440	12734	506	546	259	1008	41.9832	600	4.54545	83.3655	838.149	2112	10.6667	517.948	10.4535	15053	52.2674	132	1	32.206	5.01767	95.6965	17.5414	100	0	13.4871	9473.96	11100	4800	655.624	313101	2	1	313151	35.9983	59.4045	99	3000	40745	12000	13125	2	0.75	2500	2500	0	2.125	118.75	12.55
313105	1440	23304	981	309	878	551	29.9797	450	4.01786	50.9401	939.056	2240	24.6667	565.932	18.0715	26023	90.3576	224	2	54.8663	4.56544	93.1458	10.7714	66.6667	0	6.43026	9314.58	11100	7700	346.905	313105	3	0	313155	36.206	59.6437	100	5700	40745	12000	13125	2	0.75	2500	2500	0	2.125	118.75	12.55
313122	1425	8993	602	299	110	504	24.6753	300	3.0303	41.8557	860.249	2280	0	570.548	7.37404	10508	36.8702	99	0	25.7039	7.00533	85.2797	17.9556	100	0	14.6885	7248.77	10700	0	901.017	313122	1	2	313172	35.9851	59.7566	85	1500	40745	12000	13125	2	0.75	2500	2500	0	2.125	118.75	12.55
313151	1440	10674	616	501	362	1122	31.7244	150	7.75862	28.2682	501.749	1276	59.5556	279.326	9.21875	13275	46.0938	116	6	24.954	3.05172	92.7217	23.3792	70.5882	0	13.8428	9643.06	10500	6700	524.557	313151	3	1	313101	35.9983	59.4045	104	4350	40745	12000	13125	2	0.75	2500	2500	0	2.125	118.75	12.55
313155	1440	21593	1041	416	840	604	18.7434	112.5	4	17.1156	865.863	2300	79.1111	530.868	17.0097	24494	85.0486	225	8	51.4934	4.29719	94.3179	15.5688	70.5882	0	11.0037	9054.51	9800	7700	390.664	313155	3	0	313105	36.206	59.6437	96	5700	40745	12000	13125	2	0.75	2500	2500	0	2.125	118.75	12.55
313171	1440	2118	352	66	113	209	126.575	600	18.1818	160.119	124.584	445.5	0	90.5056	1.98472	2858	9.92361	33	0	7.02484	0.893125	87.7857	27.2628	100	0	23.5183	6935.07	10800	0	1952.54	313171	2	1	313121	36.1759	59.7419	79	3200	40745	12000	13125	2	0.75	2500	2500	0	2.125	118.75	12.55
313172	1425	10164	676	221	230	544	21.7495	300	3.0303	44.1728	776.622	1736	14.6667	457.2	8.30526	11835	41.5263	99	1	25.4464	7.89	75.7802	18.1218	100	0	14.9961	5759.3	8800	2000	674.102	313172	1	2	313122	35.9851	59.7566	76	1500	40745	12000	13125	2	0.75	2500	2500	0	2.125	118.75	12.55
313121	1440	1150	111	141	78	146	189.078	600	25	177.762	88.1586	388	0	77.0862	1.12917	1626	5.64583	24	0	4.8961	0.492727	83.8273	31.2453	100	0	28.0471	8131.25	12500	0	3274.8	313121	2	1	313171	36.1759	59.7419	97	3300	40745	12000	13125	2	0.75	2500	2500	0	2.125	118.75	12.55
313102	1440	5905	584	445	67	193	32.1248	600	5.82524	64.3133	573.269	1184.5	0	309.071	4.99583	7194	49.9583	103	0	27.3777	4.796	87.313	22.2819	100	0	18.5158	6810.42	8800	0	932.94	313102	1	2	313152	36.2349	59.7302	78	1500	40745	12000	13125	2	0.75	2500	2500	0	2.125	118.75	12.55
313104	1440	8658	428	793	173	612	24.564	300	3.97351	42.1101	812.378	1510	24.3333	444.702	7.40556	10664	74.0556	151	2	42.8352	7.35448	79.6512	20.8557	75	0	12.1439	6850	8400	5600	607.705	313104	1	2	313154	36.102	59.7495	86	1450	40745	12000	13125	2	0.75	2500	2500	0	2.125	118.75	12.55
313106	1440	1551	61	42	24	18	72.8932	600	16.6667	110.165	141.284	480	0	106.148	1.17778	1696	11.7778	36	0	8.79824	1.09419	72.5826	7.4554	50	0	9.25134	5734.03	10400	0	3000.21	313106	1	2	313156	36.4732	59.6704	79	1550	40745	12000	13125	2	0.75	2500	2500	0	2.125	118.75	12.55
313107	1423	5228	431	438	123	115	142.767	1200	12.2449	285.793	284.28	621.833	0	184.906	4.45186	6335	44.3007	98	0	29.0037	1.86324	86.9625	17.9287	100	0	14.4583	7565.73	10300	0	1284.39	313107	2	1	313157	36.4726	59.6704	87	3400	40745	12000	13125	2	0.75	2500	2500	0	2.125	118.75	12.55
313107	1423	5228	431	438	123	115	136.83	900	14.876	236.039	2.82609	5.135	0.0855556	1.77766	4.45186	6335	263.958	484	8	167.193	1.86324	0.879789	19.0436	50	8.33333	9.72912	76.5417	81	72	2.10117	313107	2	1	313157	36.4726	59.6704	87	3400	40745	12000	13125	2	0.75	2500	2500	0	2.125	118.75	12.55
313110	1440	4037	688	1120	32	258	89.5464	1200	14.6341	169.711	257.807	512.5	6	159.027	4.26042	6135	42.6042	82	1	26.233	1.91719	88.3469	35.9219	100	0	22.2652	7244.44	8600	6100	393.485	313110	2	1	313160	36.1935	59.7798	82	3200	40745	12000	13125	2	0.75	2500	2500	0	2.125	118.75	12.55
313152	1440	5236	366	256	69	127	37.7962	600	6.74157	65.6852	458.544	968	0	270.62	4.20417	6054	42.0417	89	0	25.7706	3.90581	82.5189	15.7995	100	0	13.1144	6684.03	8900	0	775.194	313152	1	2	313102	36.2349	59.7302	81	1550	40745	12000	13125	2	0.75	2500	2500	0	2.125	118.75	12.55
313154	1440	7223	503	661	161	438	23.65	200	4.47761	33.2803	723.978	1541	40	414.98	6.24028	8986	62.4028	134	3	37.3486	5.99067	77.0161	22.9071	75	0	12.6716	7162.5	8600	5900	491.296	313154	1	2	313104	36.102	59.7495	93	1500	40745	12000	13125	2	0.75	2500	2500	0	2.125	118.75	12.55
313156	1440	1428	59	59	22	31	82.7973	600	15	108.059	130.854	433.333	0	107.273	1.11042	1599	11.1042	40	0	9.34948	1.03161	69.2473	12.5459	100	0	16.2074	5609.03	9600	0	2975.9	313156	1	2	313106	36.4732	59.6704	81	1550	40745	12000	13125	2	0.75	2500	2500	0	2.125	118.75	12.55
313157	1423	2850	308	366	74	119	153.623	1200	15.1899	262.671	151.692	468.667	0	114.119	2.61209	3717	25.993	79	0	19.3346	1.09324	82.5352	27.6399	100	0	23.2914	6520.28	13900	0	1753.34	313157	2	1	313107	36.4726	59.6704	79	3400	40745	12000	13125	2	0.75	2500	2500	0	2.125	118.75	12.55
313157	1423	2850	308	366	74	119	425.956	7200	21.8182	1424.06	1.50988	3.2	0.00777778	1.08167	2.61209	3717	154.875	330	1	109.735	1.09324	0.865506	29.9664	100	6.38298	22.6828	68.375	75	56	4.49826	313157	2	1	313107	36.4726	59.6704	79	3400	40745	12000	13125	2	0.75	2500	2500	0	2.125	118.75	12.55
313160	1440	3639	981	625	44	211	82.5097	1200	13.9535	135.778	221.478	487.333	5.91667	143.7	3.81944	5500	38.1944	86	1	24.8965	1.66667	82.0507	31.2505	100	0	18.0488	6974.31	8200	5000	407.354	313160	2	1	313110	36.1935	59.7798	85	3300	40745	12000	13125	2	0.75	2500	2500	0	2.125	118.75	12.55
313146	1440	19460	821	1277	1115	1039	28.0077	257.143	4.58015	38.5761	846.455	2008.67	35	507.581	16.4667	23712	164.667	393	7	99.26	4.27243	97.098	19.1256	52.9412	4.34783	7.08948	9224.31	9600	8500	215.782	313146	3	0	313196	35.994	59.614	95	5550	40745	12000	13125	2	0.75	2500	2500	0	2.125	118.75	12.55
313196	1440	17316	630	1331	752	1556	18.2915	56.25	5.42169	13.5544	750.836	1623.11	146.667	412.728	14.9896	21585	149.896	332	32	80.481	3.88919	95.6392	24.7975	66.6667	5.08475	13.4936	8894.44	9600	7700	381.295	313196	3	0	313146	35.994	59.614	93	5550	40745	12000	13125	2	0.75	2500	2500	0	2.125	118.75	12.55
313109	1440	5064	31	34	11	9	58.4856	600	5.66038	110.23	411.34	1183.67	0	312.25	3.57569	5149	35.7569	106	0	27.407	3.21813	90.0741	2.10706	50	0	5.31717	6755.56	9800	0	1419.59	313109	1	2	313159	36.0826	59.647	75	1600	40745	10000	11125	0	0	2500	2500		1.625	120	14.3375
313159	1440	3460	22	17	2	1	77.7797	600	6.59341	140.744	259.525	985.833	0	223.827	2.43194	3502	24.3194	91	0	21.6928	2.18875	67.1732	1.94053	100	0	9.11181	5709.72	8500	0	2184.07	313159	1	2	313109	36.0826	59.647	85	1600	40745	10000	11125	0	0	2500	2500		1.625	120	14.3375
313101	1440	12891	290	335	176	752	38.6195	600	4.7619	82.7861	787.495	1932	11	482.836	10.0306	14444	50.1528	126	1	31.022	4.81467	94.9214	13.1253	100	0	12.2007	9397.22	11500	5700	532.088	313101	2	1	313151	35.9983	59.4045	99	3000	40745	10000	11125	0	0	2500	2500		1.625	120	14.3375
313105	1440	23080	612	228	740	390	28.1054	300	4.09091	45.6358	915.271	2297.78	28.3333	554.271	17.3958	25050	86.9792	220	3	52.5192	4.39474	93.6562	8.50581	41.6667	0	6.05276	9365.62	10000	7600	376.246	313105	3	0	313155	36.206	59.6437	100	5700	40745	10000	11125	0	0	2500	2500		1.625	120	14.3375
313122	1425	8978	309	212	70	237	34.15	300	3.09278	62.0653	804.194	2240	0	581.12	6.8814	9806	34.407	97	0	26.3127	6.53733	84.7802	13.3365	100	0	18.788	7206.32	10400	0	1770.84	313122	1	2	313172	35.9851	59.7566	85	1500	40745	10000	11125	0	0	2500	2500		1.625	120	14.3375
313151	1440	13917	447	349	312	866	44.057	900	5.29412	70.631	613.844	1813.33	10.6667	453.122	11.0354	15891	55.1771	170	1	41.4053	3.6531	95.7532	19.9354	100	0	15.959	9958.33	11000	7400	546.199	313151	3	1	313101	35.9983	59.4045	104	4350	40745	10000	11125	0	0	2500	2500		1.625	120	14.3375
313155	1440	26800	900	336	744	493	24.5931	225	2.8125	30.3158	1011.78	2951.11	40	796.451	20.3285	29273	101.642	320	4	82.3222	5.13561	93.6668	14.0869	60	0	11.0125	8992.01	9900	7300	388.335	313155	3	0	313105	36.206	59.6437	96	5700	40745	10000	11125	0	0	2500	2500		1.625	120	14.3375
313171	1440	2213	169	29	80	106	167.292	600	18.1818	191.695	117.401	462	0	109.692	1.80347	2597	9.01736	33	0	8.23714	0.811562	86.8759	21.967	100	0	27.7552	6863.19	10600	0	2454.96	313171	2	1	313121	36.1759	59.7419	79	3200	40745	10000	11125	0	0	2500	2500		1.625	120	14.3375
313172	1425	8875	342	178	160	369	20.5569	300	3.52941	32.2808	677.508	1711.67	0	388.288	6.96421	9924	34.8211	85	0	20.264	6.616	77.9363	12.6313	66.6667	0	10.8858	5923.16	8100	0	743.881	313172	1	2	313122	35.9851	59.7566	76	1500	40745	10000	11125	0	0	2500	2500		1.625	120	14.3375
313121	1440	1456	61	49	40	87	189.002	600	18.75	185.431	94.5654	517.333	0	88.478	1.17569	1693	5.87847	32	0	5.46223	0.51303	85.3487	16.4791	100	0	23.512	8278.82	14300	0	3541.33	313121	2	1	313171	36.1759	59.7419	97	3300	40745	10000	11125	0	0	2500	2500		1.625	120	14.3375
313102	1440	5142	346	192	33	109	49.8664	600	6.31579	99.6513	478.347	1171.67	9.66667	292.901	4.04306	5822	40.4306	95	1	24.6426	3.88133	91.2126	15.6816	100	0	15.7814	7114.58	8900	5200	542.495	313102	1	2	313152	36.2349	59.7302	78	1500	40745	10000	11125	0	0	2500	2500		1.625	120	14.3375
313104	1440	7014	173	308	94	344	29.1575	600	4.58015	59.3321	642.525	1462.83	11	359.064	5.50903	7933	55.0903	131	1	31.7936	5.47103	83.3495	12.8804	66.6667	0	9.44144	7168.06	8700	5600	559.471	313104	1	2	313154	36.102	59.7495	86	1450	40745	10000	11125	0	0	2500	2500		1.625	120	14.3375
313106	1440	2658	53	27	25	13	85.1043	600	9.375	139.737	227.525	746.667	0	223.267	1.92778	2776	19.2778	64	0	18.9511	1.79097	73.91	4.73708	33.3333	0	6.41466	5838.89	9400	0	2811.02	313106	1	2	313156	36.4732	59.6704	79	1550	40745	10000	11125	0	0	2500	2500		1.625	120	14.3375
313107	1434	5756	146	114	66	52	155.112	1200	10.4348	295.649	278.219	757.083	0	232.902	4.27755	6134	42.5972	115	0	35.8938	1.80412	88.4419	7.47129	100	0	10.8196	7694.44	10500	0	871.842	313107	2	1	313157	36.4726	59.6704	87	3400	40745	10000	11125	0	0	2500	2500		1.625	120	14.3375
313107	1434	5756	146	114	66	52	125.225	720	11.8812	197.448	2.78906	6.49556	0.1	2.27263	4.27755	6134	255.583	606	10	208.232	1.80412	0.891284	7.52689	20	0	4.15548	77.5417	82	72	2.62963	313107	2	1	313157	36.4726	59.6704	87	3400	40745	10000	11125	0	0	2500	2500		1.625	120	14.3375
313110	1440	3124	138	203	10	84	131.211	1200	14.8148	207.865	156.519	486	0	104.353	2.47153	3559	24.7153	81	0	16.2659	1.11219	89.6511	17.6674	100	0	20.1289	7351.39	9900	0	1064.25	313110	2	1	313160	36.1935	59.7798	82	3200	40745	10000	11125	0	0	2500	2500		1.625	120	14.3375
313152	1440	4665	229	132	45	83	57.4463	600	6.66667	109.647	393.718	975	0	255.497	3.57917	5154	35.7917	90	0	24.3227	3.32516	84.0278	12.0295	100	0	14.2159	6806.25	9000	0	863.554	313152	1	2	313102	36.2349	59.7302	81	1550	40745	10000	11125	0	0	2500	2500		1.625	120	14.3375
313154	1440	7123	189	260	81	177	49.3125	600	3.92157	101.524	657.528	1657.5	9.83333	441.91	5.4375	7830	54.375	153	1	38.8767	5.22	81.0633	13.4369	75	0	13.6988	7538.89	10300	5900	707.216	313154	1	2	313104	36.102	59.7495	93	1500	40745	10000	11125	0	0	2500	2500		1.625	120	14.3375
313156	1440	3113	36	37	13	30	79.865	600	4.65116	136.037	250.181	1311.5	0	295.157	2.24236	3229	22.4236	129	0	28.1915	2.08323	68.3556	4.87006	50	0	7.33071	5536.81	9600	0	2976.71	313156	1	2	313106	36.4732	59.6704	81	1550	40745	10000	11125	0	0	2500	2500		1.625	120	14.3375
313157	1434	3668	151	117	30	56	200.979	1200	12.3711	346.38	159.804	565.75	0	145.435	2.80474	4022	27.9306	97	0	24.9251	1.18294	82.6565	12.0643	100	0	16.9031	6529.86	10200	0	1578.55	313157	2	1	313107	36.4726	59.6704	79	3400	40745	10000	11125	0	0	2500	2500		1.625	120	14.3375
313157	1434	3668	151	117	30	56	233.305	1440	13.6882	385.008	1.59942	5.04083	0.0520833	1.41147	2.80474	4022	167.583	526	5	145.441	1.18294	0.860232	11.5128	34	0	9.36678	67.9583	75	60	4.32511	313157	2	1	313107	36.4726	59.6704	79	3400	40745	10000	11125	0	0	2500	2500		1.625	120	14.3375
313160	1440	3033	148	133	10	78	191.386	1200	15.7895	313.671	139.591	456	0	104.279	2.3625	3402	23.625	76	0	17.6395	1.03091	83.5376	15.6535	100	0	20.4726	7100.69	10400	0	793.769	313160	2	1	313110	36.1935	59.7798	85	3300	40745	10000	11125	0	0	2500	2500		1.625	120	14.3375
313146	1440	19870	494	743	853	685	28.1553	200	5.42169	38.8777	811.271	1696.89	45	475.47	15.7257	22645	157.257	332	9	92.5246	4.08018	97.6462	14.0832	44.4444	5.20833	6.32904	9276.39	9700	8400	216.982	313146	3	0	313196	35.994	59.614	95	5550	40745	10000	11125	0	0	2500	2500		1.625	120	14.3375
313196	1440	23698	449	1018	645	1308	23.297	105.882	3.33333	24.8734	954.212	2670	75.5556	740.092	18.8319	27118	188.319	540	17	147.205	4.88613	97.4164	20.3191	54.1667	5.32319	12.967	9059.72	9900	8000	355.77	313196	3	0	313146	35.994	59.614	93	5550	40745	10000	11125	0	0	2500	2500		1.625	120	14.3375
314352	1440	6083	343	870	480	1154	22.6764	57.1429	9.91736	9.68559	422.927	877.25	138.25	168.644	6.20139	8930	62.0139	121	21	23.2943	2.88065	89.1484	35.2201	67.6471	13.8614	13.2325	8112.5	8800	7200	335.384	314352	2	1	314302	36.3353	56.9448	91	3100	99324	15000	15000	0	0	2500	2500		3	174	22.5
314302	1428	8409	255	911	129	1314	22.7181	109.091	7.31707	17.8012	601.616	1298.33	88	299.29	7.71569	11018	77.049	164	11	37.5889	3.55419	92.1969	25.6314	61.2903	5.43478	10.9592	9311.89	10300	8300	311.435	314302	2	1	314352	36.3353	56.9448	101	3100	99324	15000	15000	0	0	2500	2500		3	174	22.5
314352	1440	4467	233	486	407	814	31.0615	85.7143	14.4578	13.4941	299.975	560.25	91	104.202	4.44931	6407	44.4931	83	14	14.9926	2.06677	88.5379	32.4859	67.8571	1.75439	14.2778	8056.94	9000	6600	463.629	314352	2	1	314302	36.3353	56.9448	91	3100	99324	15000	15000	0	0	2500	2500		1.57143	155.714	22.9571
314302	1440	4909	236	828	116	1008	40.8702	600	12.5	59.589	378.359	744	11.3333	174.982	4.92847	7097	49.2847	96	2	22.8539	2.28935	91.1235	31.2776	85.7143	0	16.6626	9203.47	10200	6800	444.005	314302	2	1	314352	36.3353	56.9448	101	3100	99324	15000	15000	0	0	2500	2500		1.57143	155.714	22.9571
314352	1440	4054	350	913	475	1168	26.4582	52.1739	15.3846	7.25361	320.292	539.5	138	81.9403	4.83333	6960	48.3333	78	23	11.532	2.24516	87.0498	43.3677	71.7949	8.16327	14.3078	7921.53	9000	6800	394.786	314352	2	1	314302	36.3353	56.9448	91	3100	99324	15000	15000	0	0	2500	2500		1.875	147.5	23.325
314302	1440	4005	282	1011	131	1420	35.106	200	14.2857	28.9524	357.859	637	36.5	146.746	4.75625	6849	47.5625	84	6	19.4368	2.20935	89.3908	41.0818	73.1343	12.2449	14.3414	9028.47	11400	7300	456.84	314302	2	1	314352	36.3353	56.9448	101	3100	99324	15000	15000	0	0	2500	2500		1.875	147.5	23.325
314352	1440	4351	387	936	424	1217	25.8536	80	15.3846	9.36603	338.203	530.333	91.25	93.546	5.07986	7315	50.7986	78	15	13.3383	2.35968	87.4695	42.0308	76.6667	17.3077	12.448	7959.72	8600	6900	317.175	314352	2	1	314302	36.3353	56.9448	91	3100	99324								2.375	283.75	22.475
314302	1440	3711	261	1014	137	1384	38.1166	240	14.2857	32.5111	338.075	609	35	145.248	4.51875	6507	45.1875	84	5	19.6012	2.09903	89.0814	41.8914	75	10	13.397	8997.22	10300	8000	376.192	314302	2	1	314352	36.3353	56.9448	101	3100	99324								2.375	283.75	22.475
314352	1440	4995	397	873	388	1252	23.9892	66.6667	14.2857	8.64864	371.753	557.333	102	104.698	5.48958	7905	54.8958	84	18	14.3941	2.55	88.7363	38.5505	73.6842	11.1111	12.4504	8075	9000	6800	405.945	314352	2	1	314302	36.3353	56.9448	91	3100	99324	15000	15000	5	4.5	600	800	3	2.625	293.75	19.35
314302	1440	3615	252	1057	146	1455	36.142	150	13.7931	27.645	339.866	638	56	140.93	4.53125	6525	45.3125	87	8	18.7874	2.10484	88.9714	43.7899	74.1379	9.09091	14.929	8986.11	9800	8200	357.385	314302	2	1	314352	36.3353	56.9448	101	3100	99324	15000	15000	5	4.5	600	800	3	2.625	293.75	19.35
314352	1440	9345	404	1003	406	1277	15.7275	34.2857	8.39161	6.18493	603.369	1036.75	225.083	203.093	8.63542	12435	86.3542	143	35	27.4817	4.01129	91.5064	28.0293	67.5676	8.33333	12.5144	8327.08	8900	7300	310.738	314352	2	1	314302	36.3353	56.9448	91	3100	99324	15000	15000	0	0	2500	2500		1.375	132.5	19.95
314302	1440	5077	194	819	134	1365	35.2376	240	10.6195	37.1144	407.292	856.917	36.6667	194.337	5.27014	7589	52.7014	113	5	24.8079	2.44806	91.5498	34.416	75	0	14.2381	9246.53	10700	8500	356.665	314302	2	1	314352	36.3353	56.9448	101	3100	99324	15000	15000	0	0	2500	2500		1.375	132.5	19.95
314352	1440	20193	370	844	515	1274	7.80348	12.6316	5.04202	1.70336	1142.37	1745.33	672.917	252.907	16.1083	23196	161.083	238	95	34.2741	7.48258	93.399	13.1244	27.9661	3.08642	5.01604	8499.31	9100	7700	261.804	314352	2	1	314302	36.3353	56.9448	91	3100	99324	15000	15000	2	1.5	1000	1000	1	2.5	280	20.175
314302	1440	6553	174	443	107	1015	26.7485	100	11.7647	16.9912	454.409	833	92	182.843	5.75833	8292	57.5833	102	12	22.8778	2.67484	93.5712	22.7205	52.381	4.7619	9.44664	9450.69	10300	8700	286.016	314302	2	1	314352	36.3353	56.9448	101	3100	99324	15000	15000	2	1.5	1000	1000	1	2.5	280	20.175
314352	1440	12621	205	514	424	896	13.1938	40	5.88235	5.36682	719.173	1343	207.5	214.212	10.1806	14660	101.806	204	30	29.8096	4.72903	92.9792	13.8542	28.866	1.63934	5.25627	8461.11	9300	7800	261.967	314352	2	1	314302	36.3353	56.9448	91	3100	99324	12000	12000	3	3	1000	1000	3	2.71429	245.714	17.5857
314302	1430	5080	111	221	52	575	34.5618	100	13.6364	16.2354	339.305	696.667	90	144.951	4.22308	6039	42.2308	88	12	17.6915	1.94806	95.1326	17.3785	45	0	8.75631	9608.39	10500	8600	336.684	314302	2	1	314352	36.3353	56.9448	101	3100	99324	12000	12000	3	3	1000	1000	3	2.71429	245.714	17.5857
314352	1440	4193	76	171	227	440	36.0448	80	18.4615	9.60933	250.828	465.833	107.5	63.404	3.54653	5107	35.4653	65	15	8.67541	1.64742	93.1548	18.0482	50	2	9.88453	8477.08	9300	7400	348.751	314352	2	1	314302	36.3353	56.9448	91	3100	99324	15000	15000	3	3	1000	1000	3	2	151.429	18.175
314302	1440	4032	71	112	26	325	67.5988	600	15.5844	75.9365	257.597	648.083	12.8333	150.999	3.17083	4566	31.7083	77	2	18.4036	1.4729	96.349	13.6722	50	0	10.4657	9731.25	11600	7700	514.44	314302	2	1	314352	36.3353	56.9448	101	3100	99324	15000	15000	3	3	1000	1000	3	2	151.429	18.175
314352	1430	6357	54	163	90	309	47.8687	240	8.33333	43.3906	353.41	1080	29.1667	255.342	4.87622	6973	48.7622	144	5	35.107	2.24935	95.0742	13.215	57.1429	0	11.294	8651.75	9600	7000	383.37	314352	2	1	314302	36.3353	56.9448	91	3100	99324	12000	12000	1	1	1000	1000	1	2.16667	103.333	22.6833
314302	1430	14434	206	249	68	719	38.9951	600	3.47826	68.2631	908.516	2932.5	19	701.861	10.9622	15676	109.622	345	2	84.0437	5.05677	97.9575	8.50702	40	0	7.73932	9893.71	11400	8500	372.145	314302	2	1	314352	36.3353	56.9448	101	3100	99324	12000	12000	1	1	1000	1000	1	2.16667	103.333	22.6833
314352	1440	5463	108	211	270	574	33.0129	133.333	11.8812	18.4721	327.722	749.083	62.25	150.55	4.60139	6626	46.0139	101	9	20.4858	2.13742	93.5668	18.8447	61.2245	0	11.0799	8514.58	9400	6700	402.418	314352	2	1	314302	36.3353	56.9448	91	3100	99324	15000	15000	0	0	2500	2500		3.71429	242.857	20.1571
314302	1440	16525	295	820	108	1208	15.1461	80	4.51128	14.0184	1066.71	2216.67	121.25	580.028	13.1639	18956	131.639	266	15	70.8246	6.11484	95.9915	13.8134	44.898	0	10.8098	9695.14	10400	8700	304.442	314302	2	1	314352	36.3353	56.9448	101	3100	99324	15000	15000	0	0	2500	2500		3.71429	242.857	20.1571
314352	1440	4222	244	598	459	1021	29.4247	70.5882	15.5844	10.943	307.477	532.583	116.167	96.102	4.54444	6544	45.4444	77	17	13.5405	2.11097	88.8813	37.3459	68.75	14.2857	12.5454	8088.19	9100	7100	381.608	314352	2	1	314302	36.3353	56.9448	91	3100	99324	12000	14250	1	0.5	1000	1750	1	4.16667	298.333	16.9
314302	1440	6802	286	1022	131	1290	24.4276	133.333	9.7561	18.3581	513.219	953.25	66.75	213.099	6.61875	9531	66.1875	123	9	27.1784	3.07452	92.0448	29.3362	78.2609	5.88235	13.804	9296.53	10100	8400	345.489	314302	2	1	314352	36.3353	56.9448	101	3100	99324	12000	14250	1	0.5	1000	1750	1	4.16667	298.333	16.9
314352	1440	4006	329	837	427	1272	27.9026	70.5882	13.9535	10.2625	319.361	580.5	106.25	99.7466	4.77153	6871	47.7153	86	17	13.9332	2.21645	87.7747	43.9216	77.7778	14.5833	13.3525	7987.5	8900	6800	399.283	314352	2	1	314302	36.3353	56.9448	91	3100	99324	12000	14000	6	2.66667	1000	1000	1.33333	2.16667	210	16.2167
314302	1440	4538	253	865	138	1209	35.6318	200	13.9535	33.5711	369.815	650.167	40.5	155.399	4.86319	7003	48.6319	86	6	20.128	2.25903	90.0234	35.7098	78.5714	0	14.9188	9092.36	10300	7500	411.987	314302	2	1	314352	36.3353	56.9448	101	3100	99324	12000	14000	6	2.66667	1000	1000	1.33333	2.16667	210	16.2167
314352	1440	4274	331	813	483	1417	26.5128	54.5455	13.7931	9.55596	337.908	594.5	141.167	111.539	5.08194	7318	50.8194	87	22	16.2415	2.36065	87.3932	43.6066	80.6452	19.3548	13.4563	7952.78	8600	7100	307.757	314352	2	1	314302	36.3353	56.9448	91	3100	99324	7000	7666.67	7	6.66667	600	600	6	2.42857	212.857	9.87143
314302	1440	5118	179	652	107	1167	40.3279	600	12.766	57.9354	383.582	728.5	15.3333	181.624	5.01597	7223	50.1597	94	2	23.1201	2.33	89.8996	32.3501	75	4.6875	17.5563	9079.86	9900	7600	443.249	314302	2	1	314352	36.3353	56.9448	101	3100	99324	7000	7666.67	7	6.66667	600	600	6	2.42857	212.857	9.87143
314352	190	251	41	74	97	110	41.9255	75	27.907	10.4379	192.86	258	84	43.3666	3.01579	573	30.1579	43	16	6.5475	0.184839	84.0949	56.4195	69.7674	37.1429	9.71833	7652.63	8500	6300	494.569	314352	2	1	314302	36.3353	56.9448	91	3100	99324								1.66667	88.3333	12.4
314302	1440	6440	253	881	110	1349	30.038	171.429	9.16031	25.5204	487.632	1037.08	52.5	263.154	6.27292	9033	62.7292	131	7	33.1937	2.91387	91.8111	31.6447	72.5	5.55556	12.8895	9272.92	10400	8400	319.335	314302	2	1	314352	36.3353	56.9448	101	3100	99324								1.66667	88.3333	12.4
314352	740	2041	175	429	151	631	26.603	40	12	5.25815	305.024	641.667	0	78.6748	4.63108	3427	45.0921	64	0	10.6155	1.10548	85.3817	41.1684	72.093	19.5652	11.8123	7769.74	8900	0	948.825	314352	2	1	314302	36.3353	56.9448	91	3100	99324	15000	15000	0	0	2500	2500		1.85714	178.571	19
314352	740	2041	175	429	151	631	26.2201	29.8755	21.1144	2.5131	3.04091	3.78889	2.57736	0.359246	4.63108	3427	263.615	341	97	55.318	1.10548	0.866441	41.2253	60	32.197	8.51654	78.8462	83	76	2.10663	314352	2	1	314302	36.3353	56.9448	91	3100	99324	15000	15000	0	0	2500	2500		1.85714	178.571	19
314302	1440	3535	258	935	122	1468	39.7599	200	15.5844	36.0254	328.927	603.167	42	140.231	4.3875	6318	43.875	77	6	18.6327	2.03806	89.0127	44.6305	100	12.5	17.4944	8990.28	9900	7100	374.039	314302	2	1	314352	36.3353	56.9448	101	3100	99324	15000	15000	0	0	2500	2500		1.85714	178.571	19
314352	1440	3480	406	862	475	1333	28.3265	57.1429	16	8.1946	297.739	500	129.5	80.973	4.55278	6556	45.5278	75	21	11.5638	2.11484	85.8898	48.7297	81.3953	17.7778	14.3408	7815.97	8700	6900	362.412	314352	2	1	314302	36.3353	56.9448	91	3100	99324								1.875	177.5	21.6
314302	1440	3313	288	1012	147	1480	41.1651	200	16.2162	37.3749	324.239	544.333	51.3333	138.806	4.33333	6240	43.3333	74	6	18.4135	2.0129	88.8064	47.9219	85.7143	13.0435	16.6262	8969.44	10800	7800	427.733	314302	2	1	314352	36.3353	56.9448	101	3100	99324								1.875	177.5	21.6
314352	1440	3628	372	873	498	1261	27.794	50	15.5844	7.55866	302.339	506.917	138	76.6512	4.60556	6632	46.0556	77	24	11.0295	2.13935	86.2866	46.9397	82.7586	18.8679	13.7334	7852.08	8700	6900	356.287	314352	2	1	314302	36.3353	56.9448	91	3100	99324	15000	15000	2	2	1000	1000	1	2	218.75	22.0625
314302	1440	3161	257	1048	134	1549	41.0572	240	15.1899	37.914	317.66	576.333	39.1667	136.996	4.27014	6149	42.7014	79	5	18.2814	1.98355	88.2563	48.6695	83.3333	9.61538	16.8191	8913.89	10500	7700	398.715	314302	2	1	314352	36.3353	56.9448	101	3100	99324	15000	15000	2	2	1000	1000	1	2	218.75	22.0625
314352	1440	4208	383	902	467	1324	25.4645	63.1579	12.9032	7.65408	336.663	612.25	121.917	90.0369	5.05833	7284	50.5833	93	19	12.5192	2.34968	87.3397	44.1217	80	16.0714	14.0542	7947.92	8900	6500	372.299	314352	2	1	314302	36.3353	56.9448	91	3100	99324	15000	15000	0	0	2500	2500		2.125	223.75	21.3875
314302	1440	3313	248	893	141	1452	38.8988	200	14.1176	30.0207	315.169	644.583	43.5	129.453	4.19931	6047	41.9931	85	6	17.0373	1.95065	88.9026	46.3948	90.4762	14.5161	15.9818	8979.17	9700	7900	351.559	314302	2	1	314352	36.3353	56.9448	101	3100	99324	15000	15000	0	0	2500	2500		2.125	223.75	21.3875
314352	1440	3935	332	792	514	1336	26.4291	46.1538	15.5844	6.42169	320.188	513.333	166.833	76.79	4.79792	6909	47.9792	77	26	10.9839	2.22871	87.8205	43.7927	72.093	15.7895	13.9259	7991.67	9000	7000	365.053	314352	2	1	314302	36.3353	56.9448	91	3100	99324	12000	14250	3	1	1000	1750	2	1.33333	70	21.1
314302	1440	3449	180	587	122	1241	42.5767	240	15.5844	33.3799	294.216	600	45	128.406	3.87431	5579	38.7431	77	5	16.5805	1.79968	89.8171	40.0182	78.9474	5.40541	16.8847	9071.53	10800	7500	452.871	314302	2	1	314352	36.3353	56.9448	101	3100	99324	12000	14250	3	1	1000	1750	2	1.33333	70	21.1
314352	1440	4094	346	824	498	1314	27.9806	92.3077	13.1868	11.8346	325.285	644.583	83.4167	117.792	4.91389	7076	49.1389	91	13	16.6898	2.28258	86.6758	44.9275	75.6757	16.9811	12.892	7887.5	8600	6800	407.034	314352	2	1	314302	36.3353	56.9448	91	3100	99324	15000	15000	3	3	1000	1000	3	2.42857	207.143	18.0429
314302	1440	4646	248	963	140	1535	35.643	150	11.0092	29.9214	397.234	835.667	50.6667	204.438	5.23056	7532	52.3056	109	8	26.3969	2.42968	89.5627	40.6692	90	5	14.6517	9045.83	9800	7600	337.654	314302	2	1	314352	36.3353	56.9448	101	3100	99324	15000	15000	3	3	1000	1000	3	2.42857	207.143	18.0429
314352	1440	3359	213	528	453	1023	34.4424	100	17.3913	13.3813	258.537	477.25	81	76.3969	3.87222	5576	38.7222	69	12	11.0977	1.79871	87.8587	41.0205	74	9.52381	13.686	7995.14	8900	6500	402.825	314352	2	1	314302	36.3353	56.9448	91	3100	99324	15000	15000	5	3.66667	600	866.667	3.66667	1.625	95	16.375
314302	1440	3428	210	805	140	1267	52.4765	600	15.5844	73.2812	307.899	576.333	16.3333	144.892	4.0625	5850	40.625	77	2	19.3207	1.8871	90.3397	39.0605	77.9221	0	16.9596	9124.31	10100	8100	382.653	314302	2	1	314352	36.3353	56.9448	101	3100	99324	15000	15000	5	3.66667	600	866.667	3.66667	1.625	95	16.375
314352	1440	3236	419	861	537	1495	28.4188	57.1429	16	8.3763	295.879	500	124.25	78.9497	4.54722	6548	45.4722	75	21	11.6189	2.11226	85.5922	52.1917	90	13.5135	14.7896	7788.89	8500	6900	318.44	314352	2	1	314302	36.3353	56.9448	91	3100	99324	12000	14250	3	1.5	1000	1750	3	1.71429	155.714	18.0429
314302	1440	3123	267	988	168	1504	42.0551	171.429	14.8148	35.1038	311.448	607.5	46.0833	137.914	4.20139	6050	42.0139	81	7	18.6934	1.95161	88.1876	48.3749	88.8889	9.09091	16.8702	8906.94	10800	7800	400.113	314302	2	1	314352	36.3353	56.9448	101	3100	99324	12000	14250	3	1.5	1000	1750	3	1.71429	155.714	18.0429
314352	1440	3408	410	893	511	1318	28.2932	50	15	7.61269	292.53	513.333	140	79.9767	4.54167	6540	45.4167	80	24	11.7583	2.10968	84.6764	49.7245	88	20.3125	14.8476	7705.56	8300	7000	313.089	314352	2	1	314302	36.3353	56.9448	91	3100	99324								2.375	182.5	18.9875
314302	1440	3162	258	993	150	1516	40.2477	400	15	41.8842	314.652	580	22	127.742	4.22153	6079	42.2153	80	3	17.0331	1.96097	88.4763	48.2066	80.3922	18.1818	15.4644	8936.11	10000	8000	368.859	314302	2	1	314352	36.3353	56.9448	101	3100	99324								2.375	182.5	18.9875
314352	1440	4018	381	923	529	1449	25.9186	80	13.6364	9.55083	336.841	616	92.5	94.7241	5.06944	7300	50.6944	88	15	13.0784	2.35484	87.0955	46.6503	73.6842	13.7255	12.4952	7925.69	8900	6600	411.425	314352	2	1	314302	36.3353	56.9448	91	3100	99324	15000	15000	0	0	2500	2500		4.875	277.5	11.2375
314302	1440	3304	275	1040	135	1339	40.2105	240	14.2857	33.7756	312.281	630	35	136.099	4.23125	6093	42.3125	84	5	18.6113	1.96548	87.9882	45.9091	80	12.2449	16.2498	8886.81	10400	7700	439.736	314302	2	1	314352	36.3353	56.9448	101	3100	99324	15000	15000	0	0	2500	2500		4.875	277.5	11.2375
314352	1440	4062	403	904	469	1339	25.7012	54.5455	15.5844	7.28847	329.84	571.083	130.333	85.8359	4.98403	7177	49.8403	77	22	11.8149	2.31516	86.8742	45.2516	75.6757	16.1765	13.4614	7905.56	9000	6800	418.459	314352	2	1	314302	36.3353	56.9448	91	3100	99324								2.25	227.5	10.0125
314302	1440	3200	210	915	122	1303	42.8062	300	15.1899	39.4541	297.596	618.833	30.3333	128.237	3.99306	5750	39.9306	79	4	17.0692	1.85484	88.3663	45.3082	84	15.7895	16.1847	8925	10000	7800	378.319	314302	2	1	314352	36.3353	56.9448	101	3100	99324								2.25	227.5	10.0125
314352	1440	3943	388	811	472	1237	26.9348	66.6667	16.2162	7.7694	316.979	502.917	103.5	78.6125	4.75764	6851	47.5764	74	18	11.3441	2.21	87.6908	43.0879	77.7778	13.9535	13.5224	7979.86	8700	6900	350.313	314352	2	1	314302	36.3353	56.9448	91	3100	99324	15000	15000	0	0	2500	2500		1.5	141.25	11.975
314302	1440	3196	203	659	109	1146	46.5575	240	16	40.0142	278.582	568.75	37.9167	121.235	3.68958	5313	36.8958	75	5	15.8503	1.71387	89.4802	41.3336	91.6667	6.66667	17.5359	9037.5	11000	7900	453.516	314302	2	1	314352	36.3353	56.9448	101	3100	99324	15000	15000	0	0	2500	2500		1.5	141.25	11.975
314352	1440	3717	348	865	434	1304	29.5061	70.5882	13.7931	11.4116	306.085	572.75	116.167	105.023	4.63056	6668	46.3056	87	17	15.719	2.15097	87.0955	46.6361	81.8182	15.6863	12.6529	7925.69	8800	7000	306.809	314352	2	1	314302	36.3353	56.9448	91	3100	99324	15000	15000	0	0	2500	2500		2.25	256.25	14.075
314302	1440	4536	286	953	124	1314	39.6029	200	12	38.3545	383.41	741.667	36.5	201.363	5.00903	7213	50.0903	100	6	25.7601	2.32677	90.0921	39.3692	78.9474	0	14.309	9099.31	10600	7300	464.952	314302	2	1	314352	36.3353	56.9448	101	3100	99324	15000	15000	0	0	2500	2500		2.25	256.25	14.075
315501	1423	859	49	57	3	33	160.09	600	28.5714	173.967	94.5524	315	0	78.3211	0.703443	1001	7	21	0	5.62959	0.741481	73.4266	15.0702	100	0	19.6974	6902.1	10400	0	2823.42	315501	1	2	315551	34.2304	58.5952	94	1350	40778	15000	17250	0	0	2500	2500		0.25	3.75	22.25
315551	1423	801	45	47	0	13	157.934	600	28.5714	163.2	91.3026	294	0	73.6562	0.636683	906	6.33566	21	0	5.1981	0.671111	73.1249	14.1672	100	0	19.5487	7458.74	11200	0	3112.81	315551	1	2	315501	34.2304	58.5952	102	1350	40778	15000	17250	0	0	2500	2500		0.25	3.75	22.25
315502	1436	3304	91	190	45	305	39.3249	600	10	58.9076	371.816	790	15.1667	199.261	2.74025	3935	27.3264	60	1	14.6595	2.71379	91.7759	19.1091	66.6667	0	12.8392	8168.06	10300	6700	556.858	315502	1	2	315552	34.2153	58.7995	89	1450	40778	15000	17250	0	0	2500	2500		0.25	3.75	22.25
315504	1440	900	53	108	26	106	118.788	600	26.087	119.655	112.97	333.5	0	70.4447	0.828472	1193	8.28472	23	0	5.18366	0.822759	85.6205	25.813	100	0	21.8999	7877.08	10600	0	1801.03	315504	1	2	315554	34.3715	58.644	92	1450	40778	15000	17250	0	0	2500	2500		0.25	3.75	22.25
315552	1436	2048	90	154	103	137	58.7146	600	12.5	77.3909	238.441	584	11.1667	127.24	1.76323	2532	17.5833	48	1	9.60794	1.74621	88.7228	21.4185	83.3333	0	14.9574	8162.5	10300	6000	629.911	315552	1	2	315502	34.2153	58.7995	92	1450	40778	15000	17250	0	0	2500	2500		0.25	3.75	22.25
315554	1440	1037	56	93	27	88	116.297	600	18.75	128.268	129.123	416	0	79.8293	0.903472	1301	9.03472	32	0	5.74385	0.897241	88.719	24.3766	100	0	22.788	8339.58	13000	0	1955.52	315554	1	2	315504	34.3715	58.644	94	1450	40778	15000	17250	0	0	2500	2500		0.25	3.75	22.25
315501	1440	686	52	89	10	21	163.139	600	35.2941	170.898	76.6065	235.167	0	57.3517	0.595833	858	5.95833	17	0	4.43608	0.635556	71.6017	20.0659	100	0	21.0316	6730.56	13200	0	2955.93	315501	1	2	315551	34.2304	58.5952	94	1350	40778	15000	17500	0	0	2500	2500		1.25	61.25	23
315551	1440	603	49	34	8	8	204.763	600	40	188.136	70.1215	232.5	0	55.044	0.4875	702	4.875	15	0	3.81495	0.52	76.0757	13.2812	100	0	18.6856	7759.72	14100	0	2987.88	315551	1	2	315501	34.2304	58.5952	102	1350	40778	15000	17500	0	0	2500	2500		1.25	61.25	23
315502	1440	2109	103	239	66	306	37.3747	150	13.9535	20.469	260.862	559	51.3333	104.25	1.96042	2823	19.6042	43	4	7.806	1.9469	89.5209	26.8844	84.6154	0	14.9589	7967.36	9800	5500	578.291	315502	1	2	315552	34.2153	58.7995	89	1450	40778	15000	17500	0	0	2500	2500		1.25	61.25	23
315504	1440	1061	56	152	28	134	121.995	600	25	157.539	133.664	324	0	79.7769	0.99375	1431	9.9375	24	0	5.93392	0.986897	84.9411	25.7521	100	0	21.5339	7814.58	14600	0	1916.67	315504	1	2	315554	34.3715	58.644	92	1450	40778	15000	17500	0	0	2500	2500		1.25	61.25	23
315552	1440	1562	112	217	113	185	51.0644	300	17.6471	36.656	206.137	510	0	95.5664	1.52014	2189	15.2014	34	0	6.71398	1.50966	87.032	30.2231	83.3333	0	18.1627	8006.94	9300	0	925.612	315552	1	2	315502	34.2153	58.7995	92	1450	40778	15000	17500	0	0	2500	2500		1.25	61.25	23
315554	1440	1108	69	120	27	90	101.114	600	19.3548	101.068	139.197	428.833	0	83.8255	0.981944	1414	9.81944	31	0	6.06178	0.975172	89.4947	23.1782	100	0	17.8639	8412.5	11000	0	1469.69	315554	1	2	315504	34.3715	58.644	94	1450	40778	15000	17500	0	0	2500	2500		1.25	61.25	23
315501	1440	712	79	70	6	15	169.717	600	31.5789	184.594	81.9248	256.5	0	61.8507	0.6125	882	6.125	19	0	4.52136	0.653333	73.8401	19.9018	100	0	22.8392	6940.97	12300	0	2840.78	315501	1	2	315551	34.2304	58.5952	94	1350	40778	15000	16875	0	0	2500	2500		1	36.25	22.975
315551	1440	623	71	49	0	8	168.038	600	35.2941	165.593	74.6852	249.333	0	54.5243	0.521528	751	5.21528	17	0	3.71589	0.556296	71.6639	17.0754	100	0	19.6136	7309.72	11300	0	3081.36	315551	1	2	315501	34.2304	58.5952	102	1350	40778	15000	16875	0	0	2500	2500		1	36.25	22.975
315502	1440	2029	89	293	49	371	38.2251	200	15.3846	24.0328	260.168	520	40	105.637	1.96597	2831	19.6597	39	3	7.87151	1.95241	88.9825	29.9694	88.8889	0	15.3045	7919.44	9300	5600	574.49	315502	1	2	315552	34.2153	58.7995	89	1450	40778	15000	16875	0	0	2500	2500		1	36.25	22.975
315504	1440	1019	61	172	35	160	115.648	600	23.0769	149.609	133.755	342.333	0	82.2577	1.00486	1447	10.0486	26	0	6.00963	0.997931	82.7144	28.8447	100	0	20.8748	7609.72	10100	0	1835.2	315504	1	2	315554	34.3715	58.644	92	1450	40778	15000	16875	0	0	2500	2500		1	36.25	22.975
315552	1440	1529	107	237	101	219	51.926	200	19.3548	34.4731	207.494	450	37	96.4035	1.52292	2193	15.2292	31	3	6.64237	1.51241	87.6887	33.6189	100	0	17.1537	8067.36	9800	6300	643.108	315552	1	2	315502	34.2153	58.7995	92	1450	40778	15000	16875	0	0	2500	2500		1	36.25	22.975
315554	1440	1121	83	182	27	160	86.3881	600	23.0769	94.1784	150.69	379.167	0	87.6855	1.09236	1573	10.9236	26	0	6.31475	1.08483	85.1729	31.365	100	0	22.7597	8006.25	10000	0	1664.84	315554	1	2	315504	34.3715	58.644	94	1450	40778	15000	16875	0	0	2500	2500		1	36.25	22.975
315501	1440	690	58	43	1	21	179.837	600	30	184.117	75.4988	290	0	57.1895	0.564583	813	5.64583	20	0	4.2023	0.602222	75.2216	16.5743	100	0	22.5043	7070.83	11800	0	2718.4	315501	1	2	315551	34.2304	58.5952	94	1350	40778	13000	17875	0	0	2500	2500		1	30	23.525
315551	1440	610	59	41	4	5	162.42	600	42.8571	145.705	71.3079	205.833	0	51.9334	0.499306	719	4.99306	14	0	3.62188	0.532593	72.2086	14.9079	100	0	19.5773	7365.28	12000	0	3174.8	315551	1	2	315501	34.2304	58.5952	102	1350	40778	13000	17875	0	0	2500	2500		1	30	23.525
315502	1440	1902	116	301	63	329	39.9816	150	13.9535	24.359	249.314	530.333	46.6667	106.078	1.88264	2711	18.8264	43	4	7.61334	1.86966	88.4363	32.0237	73.3333	0	16.0014	7870.83	9300	5600	606.433	315502	1	2	315552	34.2153	58.7995	89	1450	40778	13000	17875	0	0	2500	2500		1	30	23.525
315504	1440	973	88	163	33	140	105.14	600	24	113.824	132.279	370.833	0	79.477	0.970139	1397	9.70139	25	0	5.75432	0.963448	85.6658	31.0729	100	0	22.1403	7881.25	14400	0	1903.03	315504	1	2	315554	34.3715	58.644	92	1450	40778	13000	17875	0	0	2500	2500		1	30	23.525
315552	1440	1549	109	228	119	277	50.7775	200	16.6667	34.9681	216.618	528	28.5	99.3082	1.58472	2282	15.8472	36	3	7.08512	1.57379	88.587	34.7639	100	0	16.7376	8150	10300	5700	675.668	315552	1	2	315502	34.2153	58.7995	92	1450	40778	13000	17875	0	0	2500	2500		1	30	23.525
315554	1440	1053	72	150	26	104	106.337	600	26.087	117.195	134.965	320	0	76.6698	0.975694	1405	9.75694	23	0	5.54683	0.968966	88.128	26.4205	100	0	20.7965	8284.03	12500	0	1458.44	315554	1	2	315504	34.3715	58.644	94	1450	40778	13000	17875	0	0	2500	2500		1	30	23.525
315501	1440	776	53	27	4	17	168.588	600	28.5714	177.464	84.2778	290.5	0	64.7864	0.609028	877	6.09028	21	0	4.66058	0.64963	77.2015	11.8029	100	0	17.0252	7256.94	10900	0	2907.33	315501	1	2	315551	34.2304	58.5952	94	1350	40778	12000	14625	1	0.25	1000	2125	1	1	45	23.8125
315551	1440	648	54	61	2	14	162.937	600	37.5	153.028	77.8681	222.5	0	56.2002	0.540972	779	5.40972	16	0	3.87193	0.577037	74.0128	18.3009	100	0	21.1249	7549.31	12500	0	2996.71	315551	1	2	315501	34.2304	58.5952	102	1350	40778	12000	14625	1	0.25	1000	2125	1	1	45	23.8125
315502	1440	1879	117	265	59	373	49.1096	600	15	63.1064	238.77	520	9.16667	108.275	1.87014	2693	18.7014	40	1	8.51802	1.85724	85.8614	32.9654	100	0	16.1697	7641.67	8900	5500	624.444	315502	1	2	315552	34.2153	58.7995	89	1450	40778	12000	14625	1	0.25	1000	2125	1	1	45	23.8125
315504	1440	980	86	146	32	138	115.771	600	19.3548	142.413	129.811	408.167	0	84.4941	0.959722	1382	9.59722	31	0	6.30181	0.953103	83.9523	29.7052	100	0	23.4214	7723.61	11300	0	2034.53	315504	1	2	315554	34.3715	58.644	92	1450	40778	12000	14625	1	0.25	1000	2125	1	1	45	23.8125
315552	1440	1555	124	217	105	304	51.8188	300	15.3846	43.0497	218.48	539.5	24	104.162	1.60069	2305	16.0069	39	2	7.45309	1.58966	88.3832	36.3625	100	0	17.626	8131.25	10300	5900	705.284	315552	1	2	315502	34.2153	58.7995	92	1450	40778	12000	14625	1	0.25	1000	2125	1	1	45	23.8125
315554	1440	1113	86	141	33	142	103.614	600	21.4286	120.317	145.134	373.333	0	86.2291	1.05208	1515	10.5208	28	0	6.30803	1.04483	87.138	29.0763	100	0	21.4101	8190.97	12100	0	1484.45	315554	1	2	315504	34.3715	58.644	94	1450	40778	12000	14625	1	0.25	1000	2125	1	1	45	23.8125
315501	1440	1147	51	29	4	21	132.819	600	25	159.878	121.872	324	0	90.4091	0.869444	1252	8.69444	24	0	6.39366	0.927407	80.7698	9.52819	100	0	15.5234	7592.36	12400	0	2740.03	315501	1	2	315551	34.2304	58.5952	94	1350	40778	12000	15250	0	0	2500	2500		0.625	36.25	23.6875
315551	1440	853	58	60	5	27	166.25	600	33.3333	186.848	99.6551	276	0	67.7514	0.696528	1003	6.96528	18	0	4.63443	0.742963	78.5199	16.5786	100	0	22.5889	8009.03	12400	0	2391.3	315551	1	2	315501	34.2304	58.5952	102	1350	40778	12000	15250	0	0	2500	2500		0.625	36.25	23.6875
315502	1440	3571	139	285	67	382	32.7016	200	7.14286	30.1565	404.521	1040.17	34	248.931	3.08611	4444	30.8611	84	3	19.344	3.06483	88.4129	24.3237	87.5	0	15.7023	7868.75	9300	6100	547.528	315502	1	2	315552	34.2153	58.7995	89	1450	40778	12000	15250	0	0	2500	2500		0.625	36.25	23.6875
315504	1440	1100	75	209	12	104	113.968	600	21.4286	144.715	139.675	350	0	87.7364	1.04167	1500	10.4167	28	0	6.58228	1.03448	84.6769	25.466	100	0	20.1364	7790.28	11000	0	1796.15	315504	1	2	315554	34.3715	58.644	92	1450	40778	12000	15250	0	0	2500	2500		0.625	36.25	23.6875
315552	1440	2125	101	208	132	259	45.9335	300	10.3448	39.1676	268.105	802.333	27.3333	155.672	1.96181	2825	19.6181	58	2	11.1218	1.94828	88.4511	29.3553	77.7778	0	16.898	8137.5	9600	6200	654.777	315552	1	2	315502	34.2153	58.7995	92	1450	40778	12000	15250	0	0	2500	2500		0.625	36.25	23.6875
315554	1440	1278	104	203	23	150	89.7553	600	19.3548	119.093	169.856	413.333	9.66667	88.3571	1.22083	1758	12.2083	31	1	6.40082	1.21241	89.4947	28.3948	100	0	16.5954	8412.5	12300	5800	945.374	315554	1	2	315504	34.3715	58.644	94	1450	40778	12000	15250	0	0	2500	2500		0.625	36.25	23.6875
315501	1440	1940	59	25	8	20	94.5201	600	13.3333	129.05	201.677	652.5	0	143.99	1.425	2052	14.25	45	0	9.88721	1.52	86.185	5.85601	66.6667	0	10.4827	8101.39	10900	0	1858.02	315501	1	2	315551	34.2304	58.5952	94	1350	40778	12000	13625	3	0.875	1000	1750	1.75	1	70	24.675
315551	1440	1260	42	44	4	14	119.227	600	22.2222	144.101	140.999	400.5	0	94.004	0.947222	1364	9.47222	27	0	6.34423	1.01037	82.6525	6.92289	100	0	13.4064	8430.56	11800	0	2332.78	315551	1	2	315501	34.2304	58.5952	102	1350	40778	12000	13625	3	0.875	1000	1750	1.75	1	70	24.675
315502	1440	5871	98	212	80	341	16.9678	66.6667	6.06061	10.1937	613.873	1303.5	120	271.725	4.58472	6602	45.8472	99	9	20.2506	4.5531	90.0437	13.0563	40	0	8.01229	8013.89	9000	5900	482.558	315502	1	2	315552	34.2153	58.7995	89	1450	40778	12000	13625	3	0.875	1000	1750	1.75	1	70	24.675
315504	1440	1044	60	97	25	120	119.318	600	21.4286	136.98	128.472	364	0	79.1167	0.934722	1346	9.34722	28	0	5.80268	0.928276	88.7304	22.0949	100	0	20.8645	8163.19	11000	0	1454.63	315504	1	2	315554	34.3715	58.644	92	1450	40778	12000	13625	3	0.875	1000	1750	1.75	1	70	24.675
315552	1440	2474	79	134	116	272	37.3383	150	11.1111	25.2932	293.975	756	40	138.683	2.13542	3075	21.3542	54	4	9.80892	2.12069	89.0399	22.0325	72.7273	0	13.3566	8191.67	9400	6000	642.532	315552	1	2	315502	34.2153	58.7995	92	1450	40778	12000	13625	3	0.875	1000	1750	1.75	1	70	24.675
315554	1440	1655	74	135	25	127	66.4667	600	19.3548	69.5069	206.851	470.167	13	102.118	1.4	2016	14	31	1	7.1424	1.39034	95.7964	18.141	100	0	14.3678	9004.86	12200	6400	863.16	315554	1	2	315504	34.3715	58.644	94	1450	40778	12000	13625	3	0.875	1000	1750	1.75	1	70	24.675
315501	1440	1694	5	4	1	8	115.709	600	15.3846	144.478	178.188	578.5	0	139.879	1.18889	1712	11.8889	39	0	9.26996	1.26815	91.7184	0.748204	16.6667	0	2.46265	8621.53	12300	0	1825.03	315501	1	2	315551	34.2304	58.5952	94	1350	40778	6000	10750	2	0.5	2000	2437.5	1	3.625	75	20.2375
315551	1440	1165	9	13	3	11	135.969	600	25	140.559	127.282	340	0	85.5367	0.834028	1201	8.34028	24	0	5.69132	0.88963	87.4796	4.1185	100	0	11.9504	8922.92	11700	0	1726.82	315551	1	2	315501	34.2304	58.5952	102	1350	40778	6000	10750	2	0.5	2000	2437.5	1	3.625	75	20.2375
315502	1440	4520	66	116	41	263	23.1909	120	8.10811	16.983	490.848	1048.33	59.1667	224.432	3.47639	5006	34.7639	74	5	15.9243	3.45241	95.2247	10.7371	40	0	7.38728	8475	9700	6700	510.922	315502	1	2	315552	34.2153	58.7995	89	1450	40778	6000	10750	2	0.5	2000	2437.5	1	3.625	75	20.2375
315504	1440	816	41	28	6	57	166.485	600	27.2727	166.173	95.1447	308	0	65.4106	0.658333	948	6.58333	22	0	4.53765	0.653793	92.0969	12.2503	100	0	17.7753	8472.92	11800	0	1731.78	315504	1	2	315554	34.3715	58.644	92	1450	40778	6000	10750	2	0.5	2000	2437.5	1	3.625	75	20.2375
315552	1440	1726	30	83	67	153	56.1941	300	19.3548	38.916	200.331	459.833	26	97.6581	1.42986	2059	14.2986	31	2	6.61026	1.42	90.2249	18.0722	75	0	14.9773	8300.69	9700	5500	741.385	315552	1	2	315502	34.2153	58.7995	92	1450	40778	6000	10750	2	0.5	2000	2437.5	1	3.625	75	20.2375
315554	1440	1081	59	44	14	80	99.7643	600	24	99.9655	134.366	379.167	0	66.2458	0.8875	1278	8.875	25	0	4.50135	0.881379	97.104	15.9417	100	0	15.7717	9127.78	13000	0	1275.65	315554	1	2	315504	34.3715	58.644	94	1450	40778	6000	10750	2	0.5	2000	2437.5	1	3.625	75	20.2375
315501	1440	1408	10	7	0	0	155.084	600	10.9091	174.57	149.424	861.667	0	161.098	0.989583	1425	9.89583	55	0	10.3921	1.05556	88.1797	0.938622	16.6667	0	2.96106	8288.89	12600	0	2528.95	315501	1	2	315551	34.2304	58.5952	94	1350	40778	8000	11250	0	0	2500	2500		0.375	6.25	19.0625
315551	1440	1165	4	9	1	2	149.721	600	10	165.378	125.719	920	0	119.465	0.820139	1181	8.20139	60	0	7.81343	0.874815	80.787	1.35041	33.3333	0	4.37543	8240.28	13200	0	3077.52	315551	1	2	315501	34.2304	58.5952	102	1350	40778	8000	11250	0	0	2500	2500		0.375	6.25	19.0625
315502	1440	1736	32	28	11	69	69.5061	600	20	72.1088	181.926	390	0	89.2636	1.30278	1876	13.0278	30	0	6.4978	1.29379	93.4925	10.1138	100	0	14.2137	8320.83	9900	0	1043.42	315502	1	2	315552	34.2153	58.7995	89	1450	40778	8000	11250	0	0	2500	2500		0.375	6.25	19.0625
315504	1440	694	20	14	4	19	183.327	600	28.5714	161.319	74.7812	297.5	0	58.114	0.521528	751	5.21528	21	0	4.00375	0.517931	86.2772	8.84702	100	0	18.487	7937.5	16700	0	2688.48	315504	1	2	315554	34.3715	58.644	92	1450	40778	8000	11250	0	0	2500	2500		0.375	6.25	19.0625
315552	1440	1265	20	38	40	49	104.798	600	19.3548	111.644	132.839	413.333	0	81.582	0.980556	1412	9.80556	31	0	6.11383	0.973793	88.353	14.1554	100	0	19.3995	8128.47	10600	0	1132.82	315552	1	2	315502	34.2153	58.7995	92	1450	40778	8000	11250	0	0	2500	2500		0.375	6.25	19.0625
315554	1440	671	28	9	1	26	189.932	600	30	164.868	76.1123	303.333	0	55.2921	0.510417	735	5.10417	20	0	3.7744	0.506897	90.7506	10.591	100	0	20.4075	8530.56	14600	0	2484.57	315554	1	2	315504	34.3715	58.644	94	1450	40778	8000	11250	0	0	2500	2500		0.375	6.25	19.0625
315501	1440	1302	10	12	4	9	135.445	600	17.1429	171.073	138.184	507.5	0	113.401	0.928472	1337	9.28472	35	0	7.43552	0.99037	81.7302	2.54105	50	0	6.90348	7682.64	11600	0	3012.3	315501	1	2	315551	34.2304	58.5952	94	1350	40778	15000	16875	0	0	2500	2500		0.375	6.25	21.7625
315551	1440	2099	18	8	2	0	137.179	600	13.0435	188.296	224.244	666.5	0	209.527	1.47708	2127	14.7708	46	0	14.0018	1.57556	80.4943	2.76542	100	0	12.9259	8210.42	12100	0	3016.11	315551	1	2	315501	34.2304	58.5952	102	1350	40778	15000	16875	0	0	2500	2500		0.375	6.25	21.7625
315502	1440	2225	42	50	23	87	88.8284	600	13.3333	110.91	233.672	630	11	161.409	1.68542	2427	16.8542	45	1	12.0422	1.67379	94.4288	11.1963	100	0	16.4229	8404.17	11100	5100	884.894	315502	1	2	315552	34.2153	58.7995	89	1450	40778	15000	16875	0	0	2500	2500		0.375	6.25	21.7625
315504	1440	1042	46	18	8	29	119.478	600	23.0769	128.417	117.646	411.667	0	89.7545	0.79375	1143	7.9375	26	0	5.82525	0.788276	87.0622	8.49779	66.6667	0	12.6778	8009.72	11200	0	2662.04	315504	1	2	315554	34.3715	58.644	92	1450	40778	15000	16875	0	0	2500	2500		0.375	6.25	21.7625
315552	1440	6279	85	74	58	60	86.2165	600	3.97351	151.206	609.372	1988	0	563.606	4.55278	6556	45.5278	151	0	43.5412	4.52138	88.4888	9.11684	100	0	18.307	8140.97	10500	0	1291.61	315552	1	2	315502	34.2153	58.7995	92	1450	40778	15000	16875	0	0	2500	2500		0.375	6.25	21.7625
315554	1440	858	32	15	4	17	143.917	600	27.2727	129.108	97.0521	313.333	0	72.2849	0.643056	926	6.43056	22	0	4.95207	0.638621	89.2361	8.5039	100	0	16.1179	8388.19	12600	0	2951.56	315554	1	2	315504	34.3715	58.644	94	1450	40778	15000	16875	0	0	2500	2500		0.375	6.25	21.7625
315501	1440	847	43	61	4	27	174.156	600	33.3333	189.403	90.1377	255	0	62.2673	0.681944	982	6.81944	18	0	4.73265	0.727407	80.4595	14.7806	100	0	20.3421	7563.19	11100	0	2188.34	315501	1	2	315551	34.2304	58.5952	94	1350	40778	10000	14250	1	0.375	1000	2125	0.666667	2.625	141.25	25.35
315551	1440	1276	35	36	3	13	120.223	600	24	138.65	144.325	387.5	0	93.6215	0.946528	1363	9.46528	25	0	6.0678	1.00963	86.1724	7.67807	100	0	13.868	8789.58	11100	0	1847.7	315551	1	2	315501	34.2304	58.5952	102	1350	40778	10000	14250	1	0.375	1000	2125	0.666667	2.625	141.25	25.35
315502	1440	1923	61	154	63	270	46.5642	200	15	30.7719	231.925	513.333	33.5	105.36	1.71597	2471	17.1597	40	3	7.86577	1.70414	91.4794	22.9535	80	0	15.6615	8141.67	9900	6100	700.942	315502	1	2	315552	34.2153	58.7995	89	1450	40778	10000	14250	1	0.375	1000	2125	0.666667	2.625	141.25	25.35
315504	1440	1527	58	118	26	121	96.3212	600	20.6897	125.481	178.429	435	0	109.336	1.28472	1850	12.8472	29	0	7.73369	1.27586	88.9946	17.4826	100	0	18.1679	8187.5	11800	0	1439.61	315504	1	2	315554	34.3715	58.644	92	1450	40778	10000	14250	1	0.375	1000	2125	0.666667	2.625	141.25	25.35
315552	1440	5112	114	181	111	217	22.3318	150	7.05882	19.6806	556.132	1204.17	53.3333	277.75	3.98264	5735	39.8264	85	4	19.6283	3.95517	90.7684	12.8928	41.6667	0	9.0954	8350.69	9500	7200	479.872	315552	1	2	315502	34.2153	58.7995	92	1450	40778	10000	14250	1	0.375	1000	2125	0.666667	2.625	141.25	25.35
315554	1440	1056	45	83	24	98	118.208	600	14.2857	131.034	129.062	602	0	90.9534	0.906944	1306	9.06944	42	0	6.34719	0.90069	87.6182	21.2703	100	0	19.7009	8236.11	11300	0	1961.24	315554	1	2	315504	34.3715	58.644	94	1450	40778	10000	14250	1	0.375	1000	2125	0.666667	2.625	141.25	25.35
315501	1440	643	36	85	2	13	187.017	600	35.2941	183.765	72.2812	232.333	0	54.2928	0.540972	779	5.40972	17	0	4.00072	0.577037	77.4749	16.7711	100	0	21.192	7282.64	11800	0	2751.72	315501	1	2	315551	34.2304	58.5952	94	1350	40778	7000	11375	1	0.375	1000	2125	1	1.125	152.5	23.85
315551	1440	683	37	24	2	9	179.626	600	40	164.126	77.0613	217.5	0	53.9142	0.524306	755	5.24306	15	0	3.65385	0.559259	78.9692	9.79776	100	0	16.8113	8054.86	12700	0	2755.14	315551	1	2	315501	34.2304	58.5952	102	1350	40778	7000	11375	1	0.375	1000	2125	1	1.125	152.5	23.85
315502	1440	1502	96	220	60	395	48.4465	200	18.75	30.7253	207.201	405.333	32	89.4565	1.57847	2273	15.7847	32	3	6.52151	1.56759	87.6795	36.7542	100	0	18.3838	7803.47	9800	5200	790.869	315502	1	2	315552	34.2153	58.7995	89	1450	40778	7000	11375	1	0.375	1000	2125	1	1.125	152.5	23.85
315504	1440	1150	63	145	29	143	123.965	600	20	165.411	143.606	430	0	91.6089	1.0625	1530	10.625	30	0	6.7822	1.05517	85.8922	23.4235	80	0	16.3665	7902.08	12200	0	1868.06	315504	1	2	315554	34.3715	58.644	92	1450	40778	7000	11375	1	0.375	1000	2125	1	1.125	152.5	23.85
315552	1440	2290	110	211	122	263	36.8658	150	13.3333	23.6194	290.194	667.5	52.6667	126.409	2.08056	2996	20.8056	45	4	8.64041	2.06621	90.1796	25.2194	69.2308	0	12.9694	8296.53	9500	6600	536.762	315552	1	2	315502	34.2153	58.7995	92	1450	40778	7000	11375	1	0.375	1000	2125	1	1.125	152.5	23.85
315554	1440	1034	59	102	22	123	108.262	600	27.2727	118.83	129.98	319	0	86.2785	0.930556	1340	9.30556	22	0	6.04644	0.924138	82.8014	25.7499	100	0	21.6938	7783.33	11100	0	2188.07	315554	1	2	315504	34.3715	58.644	94	1450	40778	7000	11375	1	0.375	1000	2125	1	1.125	152.5	23.85
315501	1440	656	50	50	5	15	146.713	600	35.2941	143.404	72.191	210	0	53.4965	0.538889	776	5.38889	17	0	3.94425	0.574815	70.5969	14.8975	100	0	18.3399	6636.11	11200	0	3175.07	315501	1	2	315551	34.2304	58.5952	94	1350	40778	8000	11375	0	0	2500	2500		2	61.25	18.55
315551	1440	626	51	24	4	10	197.517	600	40	188.226	72.4167	232.5	0	57.3049	0.496528	715	4.96528	15	0	3.86295	0.52963	73.6588	13.9137	100	0	22.2238	7513.19	12000	0	3114.73	315551	1	2	315501	34.2304	58.5952	102	1350	40778	8000	11375	0	0	2500	2500		2	61.25	18.55
315502	1440	1451	91	275	63	411	54.9366	600	17.1429	61.5978	209.295	449.167	14.5	93.7355	1.59097	2291	15.9097	35	1	7.22641	1.58	89.084	39.2238	100	0	18.9435	7928.47	10700	6100	710.21	315502	1	2	315552	34.2153	58.7995	89	1450	40778	8000	11375	0	0	2500	2500		2	61.25	18.55
315504	1440	1036	50	124	20	126	128.976	600	27.2727	164.376	127.542	311.667	0	80.3626	0.941667	1356	9.41667	22	0	5.99363	0.935172	85.3789	23.8552	100	0	20.4217	7854.86	12000	0	2125.4	315504	1	2	315554	34.3715	58.644	92	1450	40778	8000	11375	0	0	2500	2500		2	61.25	18.55
315552	1440	1837	102	187	117	256	50.4764	600	15	58.5337	239.973	526.667	14.6667	115.829	1.73542	2499	17.3542	40	1	8.12957	1.72345	89.3946	30.0396	100	0	15.829	8224.31	9600	5400	636.205	315552	1	2	315502	34.2153	58.7995	92	1450	40778	8000	11375	0	0	2500	2500		2	61.25	18.55
315554	1440	992	46	118	28	96	125.023	600	27.2727	146.296	122.432	352	0	77.8226	0.888889	1280	8.88889	22	0	5.63485	0.882759	85.4758	26.1791	100	0	23.1823	8034.72	13600	0	1854.21	315554	1	2	315504	34.3715	58.644	94	1450	40778	8000	11375	0	0	2500	2500		2	61.25	18.55
315501	1440	758	61	37	5	29	150.778	600	31.5789	147.445	84.1134	275.5	0	67.33	0.618056	890	6.18056	19	0	4.84718	0.659259	74.2982	16.1761	100	0	21.8347	6984.03	10500	0	2974.44	315501	1	2	315551	34.2304	58.5952	94	1350	40778	6000	9625	3	0.5	1000	2125	2	3.375	90	15.4125
315551	1440	719	56	40	3	14	175.011	600	30	178.799	82.9711	326.667	0	64.01	0.577778	832	5.77778	20	0	4.42914	0.616296	74.2307	14.8161	100	0	22.2714	7571.53	11400	0	2966.42	315551	1	2	315501	34.2304	58.5952	102	1350	40778	6000	9625	3	0.5	1000	2125	2	3.375	90	15.4125
315502	1440	1669	107	261	56	363	48.2723	300	17.1429	37.6085	228.917	453.333	24.3333	106.773	1.70556	2456	17.0556	35	2	7.84554	1.69379	89.9735	36.2641	100	0	19.244	8007.64	9700	5300	698.419	315502	1	2	315552	34.2153	58.7995	89	1450	40778	6000	9625	3	0.5	1000	2125	2	3.375	90	15.4125
315504	1440	1127	64	138	27	155	114.45	600	21.4286	141.555	144.492	350	0	90.0863	1.04931	1511	10.4931	28	0	6.61017	1.04207	86.7603	25.2496	100	0	19.9136	7981.94	10300	0	1682.87	315504	1	2	315554	34.3715	58.644	92	1450	40778	6000	9625	3	0.5	1000	2125	2	3.375	90	15.4125
315552	1440	1896	80	160	99	243	47.1398	200	15.3846	32.3154	239.322	539.5	43.3333	114.154	1.72083	2478	17.2083	39	3	7.88007	1.70897	89.772	27.1934	83.3333	0	16.5924	8259.03	10400	5900	707.933	315552	1	2	315502	34.2153	58.7995	92	1450	40778	6000	9625	3	0.5	1000	2125	2	3.375	90	15.4125
315554	1440	1051	71	150	28	133	115.129	600	22.2222	131.219	134.801	360	0	87.3358	0.995139	1433	9.95139	27	0	6.46393	0.988276	85.0842	28.6957	100	0	22.718	7997.92	10400	0	1436.94	315554	1	2	315504	34.3715	58.644	94	1450	40778	6000	9625	3	0.5	1000	2125	2	3.375	90	15.4125
315501	1440	746	28	57	3	18	163.859	600	28.5714	170.041	80.86	311.5	0	69.7516	0.591667	852	5.91667	21	0	4.93499	0.631111	71.2397	12.7043	100	0	18.6211	6696.53	10300	0	3213.82	315501	1	2	315551	34.2304	58.5952	94	1350	40778	7000	13000	2	0.25	1000	2312.5	2	0.5	18.75	14.6125
315551	1440	849	24	37	6	11	178.327	600	25	184.038	91.8472	344	0	75.9479	0.64375	927	6.4375	24	0	5.35246	0.686667	75.9804	9.72543	100	0	17.2973	7750	13300	0	2785.28	315551	1	2	315501	34.2304	58.5952	102	1350	40778	7000	13000	2	0.25	1000	2312.5	2	0.5	18.75	14.6125
315502	1440	1871	84	147	45	343	64.1499	600	16.6667	84.8545	237.387	481.667	8.33333	128.184	1.72917	2490	17.2917	36	1	9.25328	1.71724	92.01	29.1529	100	0	19.087	8188.89	10100	5000	797.575	315502	1	2	315552	34.2153	58.7995	89	1450	40778	7000	13000	2	0.25	1000	2312.5	2	0.5	18.75	14.6125
315504	1440	978	57	147	24	116	116.833	600	23.0769	135.929	124.501	359.667	0	77.32	0.918056	1322	9.18056	26	0	5.76707	0.911724	86.2772	27.0951	100	0	21.6236	7937.5	12800	0	1936.85	315504	1	2	315554	34.3715	58.644	92	1450	40778	7000	13000	2	0.25	1000	2312.5	2	0.5	18.75	14.6125
315552	1440	2082	88	161	93	211	50.2964	300	12.766	41.6892	252.837	681.5	28.6667	144.447	1.82986	2635	18.2986	47	2	10.2165	1.81724	89.221	25.2436	100	0	17.6767	8208.33	9900	6100	676.131	315552	1	2	315502	34.2153	58.7995	92	1450	40778	7000	13000	2	0.25	1000	2312.5	2	0.5	18.75	14.6125
315554	1440	781	65	114	28	83	139.771	600	28.5714	149.55	101.747	276.5	0	67.012	0.74375	1071	7.4375	21	0	4.873	0.738621	82.2178	31.4015	100	0	27.8165	7728.47	12600	0	2205	315554	1	2	315504	34.3715	58.644	94	1450	40778	7000	13000	2	0.25	1000	2312.5	2	0.5	18.75	14.6125
315501	1440	550	84	56	5	10	181.801	600	30	171.956	63.2512	293.333	0	52.5413	0.489583	705	4.89583	20	0	4.0444	0.522222	69.932	19.5998	100	0	20.82	6573.61	11600	0	3114.21	315501	1	2	315551	34.2304	58.5952	94	1350	40778	15000	18125	0	0	2500	2500		0.625	6.25	15.4
315551	1440	579	64	49	1	9	177.905	600	40	168.452	68.3611	220	0	53.6657	0.4875	702	4.875	15	0	3.8204	0.52	69.71	18.6177	100	0	22.9752	7110.42	13200	0	3328.93	315551	1	2	315501	34.2304	58.5952	102	1350	40778	15000	18125	0	0	2500	2500		0.625	6.25	15.4
315502	1440	1403	94	219	52	324	55.8897	300	17.6471	40.6733	195.212	442	27.3333	89.4184	1.45278	2092	14.5278	34	2	6.67702	1.44276	90.5899	33.9217	100	0	17.2718	8062.5	10000	6300	696.905	315502	1	2	315552	34.2153	58.7995	89	1450	40778	15000	18125	0	0	2500	2500		0.625	6.25	15.4
315504	1440	1010	63	118	30	163	129.44	600	26.087	157.825	128.058	308	0	82.4591	0.961111	1384	9.61111	23	0	6.17579	0.954483	84.8505	25.9165	100	0	21.3086	7806.25	12600	0	1887.61	315504	1	2	315554	34.3715	58.644	92	1450	40778	15000	18125	0	0	2500	2500		0.625	6.25	15.4
315552	1440	1457	116	182	124	284	56.807	600	18.75	60.0866	206.089	464	16	95.825	1.50208	2163	15.0208	32	1	6.69211	1.49172	89.1304	34.2268	81.25	0	17.1705	8200	9700	6500	661.753	315552	1	2	315502	34.2153	58.7995	92	1450	40778	15000	18125	0	0	2500	2500		0.625	6.25	15.4
315554	1440	1002	55	99	17	78	135.773	600	23.0769	150.327	119.174	381.333	0	78.601	0.86875	1251	8.6875	26	0	5.73666	0.862759	85.4314	22.0339	100	0	21.6812	8030.56	12400	0	1710.76	315554	1	2	315504	34.3715	58.644	94	1450	40778	15000	18125	0	0	2500	2500		0.625	6.25	15.4
315501	1440	541	73	48	5	17	209.376	600	35.2941	201.86	61.9421	226.667	0	51.1901	0.475	684	4.75	17	0	3.8989	0.506667	70.656	20.0341	100	0	24.6058	6641.67	11800	0	3037.46	315501	1	2	315551	34.2304	58.5952	94	1350	40778	12000	16250	0	0	2500	2500		0.5	48.75	19.2875
315551	1440	519	73	46	2	10	188.445	600	33.3333	174.384	63.1632	270	0	52.2893	0.451389	650	4.51389	18	0	3.69306	0.481481	67.5313	20.7298	100	0	24.5809	6888.19	12600	0	3385.72	315551	1	2	315501	34.2304	58.5952	102	1350	40778	12000	16250	0	0	2500	2500		0.5	48.75	19.2875
315502	1440	1377	87	286	77	422	47.3132	150	16.2162	26.1852	204.802	468.667	51.3333	83.702	1.56181	2249	15.6181	37	4	6.2561	1.55103	88.1788	40.6238	83.3333	0	17.4688	7847.92	9700	5600	634.316	315502	1	2	315552	34.2153	58.7995	89	1450	40778	12000	16250	0	0	2500	2500		0.5	48.75	19.2875
315504	1440	1001	66	138	28	154	128.594	600	25	159.722	126.527	324	0	81.136	0.963194	1387	9.63194	24	0	6.18213	0.956552	81.8161	26.6768	100	0	22.2812	7527.08	12600	0	2038.29	315504	1	2	315554	34.3715	58.644	92	1450	40778	12000	16250	0	0	2500	2500		0.5	48.75	19.2875
315552	1440	1411	111	200	111	285	57.5389	300	17.1429	44.8406	200.447	484.167	28	99.8372	1.47083	2118	14.7083	35	2	7.04536	1.46069	87.8397	36.689	100	0	20.233	8081.25	9400	5000	702.077	315552	1	2	315502	34.2153	58.7995	92	1450	40778	12000	16250	0	0	2500	2500		0.5	48.75	19.2875
315554	1440	1027	62	145	28	135	119.04	600	21.4286	140.643	131.505	390	0	82.5654	0.970139	1397	9.70139	28	0	6.11587	0.963448	85.7639	30.9649	100	0	24.6805	8061.81	13200	0	1398.26	315554	1	2	315504	34.3715	58.644	94	1450	40778	12000	16250	0	0	2500	2500		0.5	48.75	19.2875
315501	1440	569	39	43	5	17	185.673	600	42.8571	171.727	62.088	198	0	49.9201	0.467361	673	4.67361	14	0	3.65116	0.498519	69.6144	16.7684	100	0	24.4688	6543.75	10400	0	3118.55	315501	1	2	315551	34.2304	58.5952	94	1350	40778	15000	16000	4	1.5	1000	1375	1.33333	1.25	30	21.375
315551	1440	548	36	24	2	8	180.476	600	37.5	154.558	62.1192	253.333	0	48.7095	0.429167	618	4.29167	16	0	3.33516	0.457778	69.5806	12.8046	100	0	19.0463	7097.22	12800	0	3553.48	315551	1	2	315501	34.2304	58.5952	102	1350	40778	15000	16000	4	1.5	1000	1375	1.33333	1.25	30	21.375
315502	1440	1314	106	256	87	412	55.5409	600	17.1429	57.3761	194.31	431.667	14	84.2556	1.51042	2175	15.1042	35	1	6.65177	1.5	86.9382	42.0618	100	0	18.4895	7737.5	9400	6000	627.26	315502	1	2	315552	34.2153	58.7995	89	1450	40778	15000	16000	4	1.5	1000	1375	1.33333	1.25	30	21.375
315504	1440	968	72	137	17	192	133.157	600	26.087	164.644	127.309	295.167	0	77.2808	0.9625	1386	9.625	23	0	5.86642	0.955862	84.6543	31.6369	100	0	24.0722	7788.19	10500	0	1525.64	315504	1	2	315554	34.3715	58.644	92	1450	40778	15000	16000	4	1.5	1000	1375	1.33333	1.25	30	21.375
315552	1440	1429	114	220	119	327	53.6837	300	16.2162	40.4491	205.735	507.5	21.6667	99.8781	1.53403	2209	15.3403	37	2	7.20644	1.52345	86.7452	38.5558	100	0	17.4158	7980.56	9400	6400	556.437	315552	1	2	315502	34.2153	58.7995	92	1450	40778	15000	16000	4	1.5	1000	1375	1.33333	1.25	30	21.375
315554	1430	964	70	137	32	128	117.938	600	27.2727	129.245	126.054	311.5	0	78.5796	0.930769	1331	9.30769	22	0	5.75032	0.917931	85.6941	30.3567	100	0	25.5508	8055.24	11400	0	1357.27	315554	1	2	315504	34.3715	58.644	94	1450	40778	15000	16000	4	1.5	1000	1375	1.33333	1.25	30	21.375
315501	1440	546	75	44	9	21	193.519	600	35.2941	178.721	62.147	213.333	0	50.4183	0.482639	695	4.82639	17	0	3.85921	0.514815	70.2202	19.9477	100	0	23.3904	6600.69	11300	0	3008.7	315501	1	2	315551	34.2304	58.5952	94	1350	40778	10000	14750	5	2.75	1000	1000	2.25	1	78.75	22.675
315551	1440	543	72	40	2	10	196.407	600	42.8571	182.529	63.7535	191.333	0	52.6198	0.463194	667	4.63194	14	0	3.86355	0.494074	67.613	18.2704	100	0	23.8589	6896.53	13500	0	3388.1	315551	1	2	315501	34.2304	58.5952	102	1350	40778	10000	14750	5	2.75	1000	1000	2.25	1	78.75	22.675
315502	1440	1449	108	267	67	394	49.8469	300	18.1818	37.7485	206.126	401.5	0	89.9799	1.58681	2285	15.8681	33	0	6.82748	1.57586	86.79	38.4206	100	0	15.7902	7724.31	9800	0	903.561	315502	1	2	315552	34.2153	58.7995	89	1450	40778	10000	14750	5	2.75	1000	1000	2.25	1	78.75	22.675
315504	1440	1070	62	120	23	147	114.35	600	23.0769	142.326	131.535	372.667	0	85.5692	0.9875	1422	9.875	26	0	6.39865	0.98069	81.0839	26.1721	100	0	20.5422	7459.72	12600	0	2221.84	315504	1	2	315554	34.3715	58.644	92	1450	40778	10000	14750	5	2.75	1000	1000	2.25	1	78.75	22.675
315552	1440	1503	132	225	116	309	55.172	600	17.6471	59.8285	216.453	487.333	15	105.89	1.58681	2285	15.8681	34	1	7.47797	1.57586	88.3454	37.1939	100	0	17.9201	8127.78	10000	6300	667.546	315552	1	2	315502	34.2153	58.7995	92	1450	40778	10000	14750	5	2.75	1000	1000	2.25	1	78.75	22.675
315554	1440	1058	76	115	24	117	128.456	600	25	159.621	133.123	325.833	0	84.2158	0.965278	1390	9.65278	24	0	6.07399	0.958621	85.4758	25.8695	100	0	22.786	8034.72	14100	0	1887.25	315554	1	2	315504	34.3715	58.644	94	1450	40778	10000	14750	5	2.75	1000	1000	2.25	1	78.75	22.675
315501	1440	586	40	40	1	15	176.301	600	35.2941	162.487	63.8194	235.167	0	51.8558	0.473611	682	4.73611	17	0	3.74349	0.505185	69.7252	13.763	100	0	18.4801	6554.17	11400	0	3214.87	315501	1	2	315551	34.2304	58.5952	94	1350	40778	15000	15375	1	0.5	1000	1750	1	2	140	22.8125
315551	1440	558	44	44	3	12	202.868	600	40	181.126	66.0093	222.5	0	55.4914	0.459028	661	4.59028	15	0	3.79951	0.48963	71.3984	17.5137	100	0	24.09	7282.64	13000	0	3318.58	315551	1	2	315501	34.2304	58.5952	102	1350	40778	15000	15375	1	0.5	1000	1750	1	2	140	22.8125
315502	1440	1585	111	265	60	375	46.3767	150	16.6667	27.8185	218.75	437.5	42	95.7445	1.66389	2396	16.6389	36	4	7.22804	1.65241	88.2335	37.0067	100	5.88235	17.7963	7852.78	9700	6200	605.638	315502	1	2	315552	34.2153	58.7995	89	1450	40778	15000	15375	1	0.5	1000	1750	1	2	140	22.8125
315504	1440	996	59	120	35	113	126.279	600	19.3548	156.612	123.031	418.5	0	83.5884	0.91875	1323	9.1875	31	0	6.18125	0.912414	80.8273	24.5718	100	0	21.3333	7436.11	10000	0	2154.79	315504	1	2	315554	34.3715	58.644	92	1450	40778	15000	15375	1	0.5	1000	1750	1	2	140	22.8125
315552	1440	1780	104	182	135	318	50.6648	300	12.5	45.5646	241.795	672	20	130.607	1.74931	2519	17.4931	48	2	9.11119	1.73724	88.9342	34.0277	100	0	18.1643	8181.94	9500	6000	668.607	315552	1	2	315502	34.2153	58.7995	92	1450	40778	15000	15375	1	0.5	1000	1750	1	2	140	22.8125
315554	1430	956	72	137	33	114	105.674	600	26.087	111.722	126.681	306.667	0	75.0455	0.917483	1312	9.17483	23	0	5.39401	0.904828	85.2552	31.1578	100	0	22.3876	8013.99	14400	0	1996.98	315554	1	2	315504	34.3715	58.644	94	1450	40778	15000	15375	1	0.5	1000	1750	1	2	140	22.8125
315501	1440	823	48	40	5	16	184.855	600	31.5789	202.785	87.3322	281.833	0	66.2952	0.647222	932	6.47222	19	0	4.85333	0.69037	78.6865	11.9155	100	0	18.0341	7396.53	11600	0	2527.99	315501	1	2	315551	34.2304	58.5952	94	1350	40778	10000	15250	1	0.25	1000	2125	1	0.75	67.5	22.875
315551	1440	643	38	35	1	23	201.183	600	33.3333	191.033	73.9838	269.167	0	59.3593	0.513889	740	5.13889	18	0	4.09202	0.548148	74.5575	14.3156	100	0	21.6012	7604.86	11300	0	2956.8	315551	1	2	315501	34.2304	58.5952	102	1350	40778	10000	15250	1	0.25	1000	2125	1	0.75	67.5	22.875
315502	1440	1737	83	236	54	343	45.4473	300	15.7895	31.6683	225.209	504	26.3333	101.13	1.70347	2453	17.0347	38	2	7.29004	1.69172	88.2881	31.2524	90	0	16.6162	7857.64	9700	5800	671.294	315502	1	2	315552	34.2153	58.7995	89	1450	40778	10000	15250	1	0.25	1000	2125	1	0.75	67.5	22.875
315504	1440	980	66	101	19	140	109.273	600	24	120.242	123.074	325	0	77.2483	0.906944	1306	9.06944	25	0	5.69314	0.90069	82.5936	22.7059	63.6364	0	16.8158	7598.61	11500	0	2218.33	315504	1	2	315554	34.3715	58.644	92	1450	40778	10000	15250	1	0.25	1000	2125	1	0.75	67.5	22.875
315552	1440	1700	99	184	105	246	52.8535	600	17.6471	57.6099	223.334	532.667	12.3333	109.282	1.62083	2334	16.2083	34	1	7.33227	1.60966	88.2775	29.8932	100	0	18.3615	8121.53	9600	5600	734.201	315552	1	2	315502	34.2153	58.7995	92	1450	40778	10000	15250	1	0.25	1000	2125	1	0.75	67.5	22.875
315554	1440	1019	59	128	26	136	124.449	600	25	149.016	130.887	352.667	0	80.4562	0.95	1368	9.5	24	0	5.81067	0.943448	87.0124	28.8279	100	0	23.5332	8179.17	11800	0	1500.04	315554	1	2	315504	34.3715	58.644	94	1450	40778	10000	15250	1	0.25	1000	2125	1	0.75	67.5	22.875
315501	1440	804	15	51	1	15	161.774	600	28.5714	163.07	85.7338	308	0	75.6133	0.615278	886	6.15278	21	0	5.35584	0.656296	73.3969	10.4851	100	0	19.1382	6899.31	12600	0	3335.66	315501	1	2	315551	34.2304	58.5952	94	1350	40778	12000	15500	2	0.375	1000	2312.5	1	2.375	45	21.475
315551	1440	886	13	34	1	17	143.294	600	21.4286	155.982	96.0046	387.333	0	88.315	0.660417	951	6.60417	28	0	6.1217	0.704444	68.1032	10.0897	100	0	19.3366	6946.53	11500	0	3587.21	315551	1	2	315501	34.2304	58.5952	102	1350	40778	12000	15500	2	0.375	1000	2312.5	1	2.375	45	21.475
315502	1440	2060	77	155	58	352	52.5035	300	13.9535	50.1275	248.454	594.833	28.6667	138.647	1.87639	2702	18.7639	43	2	10.3488	1.86345	88.6626	26.9198	100	0	17.5343	7890.97	9800	5500	694.713	315502	1	2	315552	34.2153	58.7995	89	1450	40778	12000	15500	2	0.375	1000	2312.5	1	2.375	45	21.475
315504	1440	923	58	86	18	93	128.948	600	17.6471	141.141	111.707	470.333	0	89.4255	0.818056	1178	8.18056	34	0	6.4675	0.812414	81.2802	22.2383	100	0	19.1613	7477.78	11500	0	2496.54	315504	1	2	315554	34.3715	58.644	92	1450	40778	12000	15500	2	0.375	1000	2312.5	1	2.375	45	21.475
315552	1440	1868	79	145	94	175	62.5683	600	11.7647	78.8091	225.149	680	0	137.35	1.63958	2361	16.3958	51	0	10.0486	1.62828	87.8699	26.9875	100	0	20.909	8084.03	10200	0	1163.79	315552	1	2	315502	34.2153	58.7995	92	1450	40778	12000	15500	2	0.375	1000	2312.5	1	2.375	45	21.475
315554	1440	814	45	76	20	123	157.98	600	23.0769	174.708	104.052	342.333	0	75.5812	0.748611	1078	7.48611	26	0	5.53648	0.743448	85.9116	26.8584	100	0	25.4658	8075.69	17100	0	2386.02	315554	1	2	315504	34.3715	58.644	94	1450	40778	12000	15500	2	0.375	1000	2312.5	1	2.375	45	21.475
315501	1440	511	40	80	8	16	209.824	600	42.8571	188.187	59.1273	182	0	47.2144	0.454861	655	4.54861	14	0	3.59751	0.485185	72.0006	20.7789	100	0	26.532	6768.06	11300	0	2865.79	315501	1	2	315551	34.2304	58.5952	94	1350	40778	15000	16000	0	0	2500	2500		1.5	55	18.85
315551	1440	502	44	29	3	19	222.194	600	33.3333	187.441	59.5752	246	0	47.6741	0.414583	597	4.14583	18	0	3.31027	0.442222	73.8562	18.3853	100	0	26.6747	7533.33	12000	0	3041.4	315551	1	2	315501	34.2304	58.5952	102	1350	40778	15000	16000	0	0	2500	2500		1.5	55	18.85
315502	1440	1401	72	221	66	352	51.7239	200	18.1818	30.4934	193.701	429	33.5	83.5893	1.46667	2112	14.6667	33	3	6.23944	1.45655	88.9201	34.999	100	0	16.9896	7913.89	9700	6200	682.887	315502	1	2	315552	34.2153	58.7995	89	1450	40778	15000	16000	0	0	2500	2500		1.5	55	18.85
315504	1440	914	47	134	25	129	137.681	600	26.087	165.387	114.477	306.667	0	70.3387	0.867361	1249	8.67361	23	0	5.4235	0.861379	83.5296	27.348	100	0	21.9372	7684.72	13300	0	2052.75	315504	1	2	315554	34.3715	58.644	92	1450	40778	15000	16000	0	0	2500	2500		1.5	55	18.85
315552	1440	1383	96	186	111	230	58.4195	300	17.1429	43.0262	192.811	501.667	26.6667	93.3845	1.39306	2006	13.9306	35	2	6.50604	1.38345	89.3267	34.6115	100	0	18.0646	8218.06	9900	6900	616.628	315552	1	2	315502	34.2153	58.7995	92	1450	40778	15000	16000	0	0	2500	2500		1.5	55	18.85
315554	1440	925	52	104	29	108	146.411	600	19.3548	161.459	116.219	403	6.66667	79.0139	0.845833	1218	8.45833	31	1	5.71168	0.84	87.633	26.2757	100	0	23.0779	8237.5	17200	4000	1406.77	315554	1	2	315504	34.3715	58.644	94	1450	40778	15000	16000	0	0	2500	2500		1.5	55	18.85
315501	1440	492	46	41	3	22	198.59	600	46.1538	179.381	55.6794	186.333	0	47.1103	0.419444	604	4.19444	13	0	3.51441	0.447407	67.5236	19.3066	100	0	23.502	6347.22	11800	0	3414.27	315501	1	2	315551	34.2304	58.5952	94	1350	40778	15000	17000	0	0	2500	2500		0.25	30	18.45
315551	1440	487	45	38	5	13	211.907	600	37.5	181.812	58.2025	216	0	47.6964	0.408333	588	4.08333	16	0	3.30299	0.435556	70.098	19.59	100	0	24.6925	7150	10900	0	3240.67	315551	1	2	315501	34.2304	58.5952	102	1350	40778	15000	17000	0	0	2500	2500		0.25	30	18.45
315502	1440	1472	95	284	81	397	45.0424	200	18.1818	24.5183	211.924	390	40.5	85.1297	1.61736	2329	16.1736	33	3	6.3534	1.60621	88.0774	39.0851	83.3333	4	16.1215	7838.89	9700	5800	688.81	315502	1	2	315552	34.2153	58.7995	89	1450	40778	15000	17000	0	0	2500	2500		0.25	30	18.45
315504	1440	961	67	119	26	153	127.332	600	26.087	149.275	122.617	314.333	0	78.8588	0.920833	1326	9.20833	23	0	5.84627	0.914483	82.6917	26.2403	100	0	20.1689	7607.64	10400	0	1893.67	315504	1	2	315554	34.3715	58.644	92	1450	40778	15000	17000	0	0	2500	2500		0.25	30	18.45
315552	1440	1361	90	227	113	229	64.5297	600	18.1818	65.9388	190.175	412.5	12.8333	96.3984	1.40278	2020	14.0278	33	1	6.90204	1.3931	87.4623	36.4386	100	0	19.8587	8046.53	9700	5400	684.543	315552	1	2	315502	34.2153	58.7995	92	1450	40778	15000	17000	0	0	2500	2500		0.25	30	18.45
315554	1440	1006	72	108	25	168	108.544	600	26.087	114.523	131.135	302.833	0	77.2709	0.957639	1379	9.57639	23	0	5.66247	0.951034	86.0594	31.0692	100	0	23.2988	8089.58	12500	0	1516.84	315554	1	2	315504	34.3715	58.644	94	1450	40778	15000	17000	0	0	2500	2500		0.25	30	18.45
315501	1440	555	43	34	7	16	193.235	600	42.8571	176.904	60.294	184.333	0	47.3574	0.454861	655	4.54861	14	0	3.58203	0.485185	71.0697	13.2853	100	0	19.2875	6680.56	11600	0	3105.56	315501	1	2	315551	34.2304	58.5952	94	1350	40778	12000	15875	0	0	2500	2500		0.875	47.5	21.1375
315551	1440	505	43	28	5	11	215.076	600	37.5	190.977	58.9132	258.667	0	49.4145	0.411111	592	4.11111	16	0	3.46833	0.438519	69.887	17.101	100	0	25.8239	7128.47	16500	0	3555.39	315551	1	2	315501	34.2304	58.5952	102	1350	40778	12000	15875	0	0	2500	2500		0.875	47.5	21.1375
315502	1440	1410	93	236	82	386	48.3434	150	15.3846	25.8178	193.089	481	46	79.7187	1.53264	2207	15.3264	39	4	6.35067	1.52207	85.3699	39.2303	100	9.09091	18.2641	7597.92	10800	5600	754.567	315502	1	2	315552	34.2153	58.7995	89	1450	40778	12000	15875	0	0	2500	2500		0.875	47.5	21.1375
315504	1440	927	72	133	20	127	112.546	600	23.0769	123.219	118.841	333.667	0	79.8214	0.888194	1279	8.88194	26	0	6.00636	0.882069	79.6649	27.0844	100	0	19.2181	7329.17	11400	0	2480.84	315504	1	2	315554	34.3715	58.644	92	1450	40778	12000	15875	0	0	2500	2500		0.875	47.5	21.1375
315552	1440	1351	125	201	124	255	60.1333	600	18.1818	58.2955	189.247	444.333	11.6667	93.0791	1.42778	2056	14.2778	33	1	6.92664	1.41793	86.2168	39.0663	100	8.33333	20.0997	7931.94	9400	6100	682.993	315552	1	2	315502	34.2153	58.7995	92	1450	40778	12000	15875	0	0	2500	2500		0.875	47.5	21.1375
315554	1430	929	76	114	29	130	121.758	600	23.0769	140.077	123.773	352	0	73.9314	0.893706	1278	8.93706	26	0	5.31421	0.881379	87.1448	32.5805	100	0	26.4055	8191.61	15300	0	1424.88	315554	1	2	315504	34.3715	58.644	94	1450	40778	12000	15875	0	0	2500	2500		0.875	47.5	21.1375
315501	1440	567	51	42	5	11	179.735	600	46.1538	163.607	59.0775	177.667	0	46.3476	0.469444	676	4.69444	13	0	3.63486	0.500741	67.2651	16.8383	100	0	22.1789	6322.92	10400	0	3006.7	315501	1	2	315551	34.2304	58.5952	94	1350	40778	6000	10500	0	0	2500	2500		5.75	246.25	21.45
315551	1440	545	51	26	2	6	214.039	600	40	182.556	63.4213	200.667	0	53.6605	0.4375	630	4.375	15	0	3.70974	0.466667	72.869	15.6622	100	0	27.0658	7432.64	11000	0	3186.32	315551	1	2	315501	34.2304	58.5952	102	1350	40778	6000	10500	0	0	2500	2500		5.75	246.25	21.45
315502	1440	1450	82	285	62	377	48.1817	150	17.6471	26.7636	200.975	419.333	55.3333	85.5704	1.56667	2256	15.6667	34	4	6.57436	1.55586	86.1891	37.9948	85.7143	0	18.5241	7670.83	9300	5700	623.707	315502	1	2	315552	34.2153	58.7995	89	1450	40778	6000	10500	0	0	2500	2500		5.75	246.25	21.45
315504	1440	947	47	134	25	121	133.174	600	26.087	162.065	113.656	306.667	0	75.9868	0.884722	1274	8.84722	23	0	5.90588	0.878621	78.7742	26.3925	100	0	21.8516	7247.22	11200	0	2139.93	315504	1	2	315554	34.3715	58.644	92	1450	40778	6000	10500	0	0	2500	2500		5.75	246.25	21.45
315552	1440	1577	106	213	125	290	56.4322	300	16.6667	51.1121	219.454	516	22.3333	112.526	1.60486	2311	16.0486	36	2	8.05392	1.59379	88.4209	36.4929	100	0	19.462	8134.72	9800	6300	634.354	315552	1	2	315502	34.2153	58.7995	92	1450	40778	6000	10500	0	0	2500	2500		5.75	246.25	21.45
315554	1440	992	77	112	31	108	129.314	600	22.2222	150.586	129.095	373.5	0	84.2527	0.916667	1320	9.16667	27	0	6.0208	0.910345	87.9876	25.9779	100	0	22.3782	8270.83	12600	0	1745.27	315554	1	2	315504	34.3715	58.644	94	1450	40778	6000	10500	0	0	2500	2500		5.75	246.25	21.45
315501	1440	555	44	43	2	19	202.493	600	37.5	188.656	61.0405	218.667	0	46.0736	0.460417	663	4.60417	16	0	3.42624	0.491111	73.1309	16.5706	100	0	22.7832	6874.31	12600	0	2878.29	315501	1	2	315551	34.2304	58.5952	94	1350	40778	7000	12125	0	0	2500	2500		1.75	85	14.6875
315551	1440	508	39	38	1	15	175.056	600	37.5	161.248	59.4954	240	0	49.9554	0.417361	601	4.17361	16	0	3.48873	0.445185	63.6983	17.3544	100	0	22.1008	6497.22	13800	0	3808.6	315551	1	2	315501	34.2304	58.5952	102	1350	40778	7000	12125	0	0	2500	2500		1.75	85	14.6875
315502	1440	1741	110	256	83	361	45.2863	200	16.2162	31.2869	237.817	481.667	42	110.556	1.77153	2551	17.7153	37	3	8.04817	1.75931	90.1685	34.0857	100	0	16.9569	8025	10600	5900	646.089	315502	1	2	315552	34.2153	58.7995	89	1450	40778	7000	12125	0	0	2500	2500		1.75	85	14.6875
315504	1440	953	56	109	26	124	128.044	600	27.2727	156.28	115.934	289.667	0	70.9789	0.880556	1268	8.80556	22	0	5.50918	0.874483	81.9822	24.7179	100	0	19.4416	7542.36	11300	0	2164.18	315504	1	2	315554	34.3715	58.644	92	1450	40778	7000	12125	0	0	2500	2500		1.75	85	14.6875
315552	1440	1789	103	196	121	286	56.2368	600	12.5	73.8341	239.225	688	12.8333	130.725	1.73264	2495	17.3264	48	1	9.1915	1.72069	89.1304	30.683	100	0	16.0751	8200	9700	5800	643.126	315552	1	2	315502	34.2153	58.7995	92	1450	40778	7000	12125	0	0	2500	2500		1.75	85	14.6875
315554	1440	996	60	118	30	121	120.854	600	26.087	133.173	127.831	297	0	77.2404	0.920139	1325	9.20139	23	0	5.64528	0.913793	88.3644	28.5805	100	0	24.0484	8306.25	14600	0	1662.38	315554	1	2	315504	34.3715	58.644	94	1450	40778	7000	12125	0	0	2500	2500		1.75	85	14.6875
315501	1440	808	54	34	2	27	152.352	600	27.2727	163.022	88.1447	319	0	73.7467	0.642361	925	6.42361	22	0	5.25011	0.685185	73.057	14.28	100	0	20.5924	6867.36	12200	0	3167.28	315501	1	2	315551	34.2304	58.5952	94	1350	40778	8000	12750	0	0	2500	2500		0.25	8.75	12.9875
315551	1440	624	46	37	4	24	182.308	600	33.3333	169.01	73.2847	270	0	61.5023	0.510417	735	5.10417	18	0	4.33609	0.544444	71.7525	16.4485	100	0	22.5906	7318.75	12200	0	3330.85	315551	1	2	315501	34.2304	58.5952	102	1350	40778	8000	12750	0	0	2500	2500		0.25	8.75	12.9875
315502	1440	1815	81	224	65	352	43.4483	200	16.6667	27.0766	236.859	516	46	106.564	1.76181	2537	17.6181	36	3	7.46287	1.74966	89.638	31.2595	75	0	16.352	7977.78	9600	5800	628.871	315502	1	2	315552	34.2153	58.7995	89	1450	40778	8000	12750	0	0	2500	2500		0.25	8.75	12.9875
315504	1440	1098	55	106	23	137	122.261	600	20	153.723	132.672	410	0	93.4925	0.985417	1419	9.85417	30	0	6.95219	0.978621	81.8161	21.4473	80	0	17.3365	7527.08	12200	0	2455.53	315504	1	2	315554	34.3715	58.644	92	1450	40778	8000	12750	0	0	2500	2500		0.25	8.75	12.9875
315552	1440	1613	89	161	102	277	54.5735	300	13.9535	41.9454	216.291	602	21.6667	112.27	1.55694	2242	15.5694	43	2	7.8206	1.54621	89.4777	30.7593	100	0	17.667	8231.94	9900	5100	711.479	315552	1	2	315502	34.2153	58.7995	92	1450	40778	8000	12750	0	0	2500	2500		0.25	8.75	12.9875
315554	1430	1016	58	127	33	144	135.94	600	23.0769	166.472	131.697	325.5	0	84.0517	0.963636	1378	9.63636	26	0	6.19333	0.950345	87.4721	28.4402	100	0	22.0808	8222.38	12600	0	1421.04	315554	1	2	315504	34.3715	58.644	94	1450	40778	8000	12750	0	0	2500	2500		0.25	8.75	12.9875
315501	1440	855	25	53	5	16	165.807	600	24	181.379	91.8843	387.5	0	87.1037	0.6625	954	6.625	25	0	6.1699	0.706667	72.1705	10.2765	66.6667	0	13.7788	6784.03	11700	0	3402.5	315501	1	2	315551	34.2304	58.5952	94	1350	40778	12000	16125	0	0	2500	2500		0.625	71.25	14.725
315551	1440	830	23	31	3	24	161.364	600	19.3548	168.034	93.1609	434	0	88.4545	0.632639	911	6.32639	31	0	6.06427	0.674815	72.0792	12.6753	100	0	20.4441	7352.08	13000	0	3489.29	315551	1	2	315501	34.2304	58.5952	102	1350	40778	12000	16125	0	0	2500	2500		0.625	71.25	14.725
315502	1440	2121	76	172	66	336	53.5324	300	13.0435	55.5855	265.228	628.667	18.6667	147.918	1.92431	2771	19.2431	46	2	10.6336	1.91103	92.2909	26.7925	100	0	16.7196	8213.89	10100	5600	671.298	315502	1	2	315552	34.2153	58.7995	89	1450	40778	12000	16125	0	0	2500	2500		0.625	71.25	14.725
315504	1440	926	68	105	22	99	138.062	600	26.087	154.939	114.605	341.167	0	83.2924	0.847222	1220	8.47222	23	0	6.09638	0.841379	84.2769	26.8405	100	0	25.7087	7753.47	12100	0	2027.69	315504	1	2	315554	34.3715	58.644	92	1450	40778	12000	16125	0	0	2500	2500		0.625	71.25	14.725
315552	1440	1981	91	174	111	233	63.0681	600	12.2449	88.8697	248.682	710.5	11.8333	158.815	1.79861	2590	17.9861	49	1	11.3841	1.78621	89.7947	30.5073	100	0	21.5901	8261.11	10200	6700	614.649	315552	1	2	315502	34.2153	58.7995	92	1450	40778	12000	16125	0	0	2500	2500		0.625	71.25	14.725
315554	1430	847	43	78	24	102	124.253	600	26.087	126.59	108.221	300.667	0	69.159	0.765035	1094	7.65035	23	0	5.03312	0.754483	85.4114	25.5449	100	0	20.9131	8028.67	12000	0	2408.05	315554	1	2	315504	34.3715	58.644	94	1450	40778	12000	16125	0	0	2500	2500		0.625	71.25	14.725
313911	1440	130	8	1	4	1	239.84	300	60	83.6738	14.5035	148.333	0	25.5063	0.1	144	0.5	5	0	0.874007	0.096	27.2817	8.7234	100	0	25.9391	2864.58	13000	0	4213.31	313911	1	2	313961	37.5319	58.4219	105	1500	40740	10000	10000	0	0	2500	2500		2.125	152.5	16.8875
313961	1440	154	8	1	1	5	222.526	300	50	89.7308	18.4525	184	0	32.7112	0.117361	169	0.586806	6	0	1.04055	0.112667	29.2208	7.8866	100	0	23.5271	3185.07	13000	0	4537.68	313961	1	2	313911	37.5319	58.4219	109	1500	40740	10000	10000	0	0	2500	2500		2.125	152.5	16.8875
313909	1425	13947	312	169	100	286	23.4213	300	4.25532	32.5114	759.653	2115	36.3333	419.415	10.3958	14814	51.9789	141	2	29.3494	4.23257	92.5585	6.78819	42.8571	0	6.45268	8885.61	10900	7000	540.795	313909	2	1	313959	37.1328	58.3923	96	3500	40740	10000	10000	0	0	2500	2500		2.125	152.5	16.8875
313910	1435	1336	39	24	9	154	94.9339	300	12.5	85.9039	94.971	344	0	70.4052	1.0885	1562	5.44251	24	0	4.19008	1.2496	80.3192	14.886	100	0	23.0989	4979.79	8500	0	1590.61	313910	1	2	313960	37.3856	58.5282	62	1250	40740	10000	10000	0	0	2500	2500		2.125	152.5	16.8875
313959	1425	15899	294	141	69	319	18.2214	150	4.16667	19.2407	845.518	1827.5	54.6667	454.748	11.7347	16722	58.6737	144	4	34.08	4.77771	93.7551	7.6108	60	0	8.98303	8812.98	10100	6800	637.104	313959	2	1	313909	37.1328	58.3923	94	3500	40740	10000	10000	0	0	2500	2500		2.125	152.5	16.8875
313960	1435	1628	42	19	17	68	83.8226	300	10.3448	85.9488	102.532	522	0	97.4948	1.23624	1774	6.18118	29	0	5.85319	1.4192	68.1803	8.75771	100	0	15.6972	4227.18	7700	0	2075.62	313960	1	2	313910	37.3856	58.5282	62	1250	40740	10000	10000	0	0	2500	2500		2.125	152.5	16.8875
313901	1364	11766	211	247	200	213	23.0035	240	6.34921	27.3484	714.913	1401.75	44.5833	368.099	9.26466	12637	92.2409	189	5	48.679	3.71676	90.5464	7.94597	32	0	5.12263	9326.28	11500	8500	339.444	313901	2	1	313951	36.8865	58.7354	103	3400	40740	10000	10000	0	0	2500	2500		2.125	152.5	16.8875
313951	1374	15486	278	312	213	240	17.6961	75	4.28571	15.7619	929.382	2170	124	565.947	12.0298	16529	119.775	280	16	73.4008	4.86147	91.9788	9.30943	50	1.31579	8.42449	9289.86	10300	8200	296.181	313951	2	1	313901	36.8865	58.7354	101	3400	40740	10000	10000	0	0	2500	2500		2.125	152.5	16.8875
314305	160	44	2	4	0	2	208	600	100	118.445	40.2604	79	0	19.7801	0.325	52	3.25	6	0	1.43614	0.0358621	83.0793	22.2222	100	0	34.2467	6812.5	8600	0	2012.11	314305	1	2	314355	36.9471	58.6504	82	1450	40740	10000	10000	0	0	2500	2500		2.125	152.5	16.8875
314355	160	21	2	1	1	8	361.333	600	120	179.067	28.3229	70.8333	0	18.0177	0.20625	33	2.0625	5	0	1.29753	0.0227586	87.1489	40.2222	100	0	35.1129	7756.25	10200	0	2434.64	314355	1	2	314305	36.9471	58.6504	89	1450	40740	10000	10000	0	0	2500	2500		2.125	152.5	16.8875
313903	660	615	0	0	0	6	802.791	7200	47.0588	2024.84	113.586	320.875	2.125	85.0545	0.940909	621	56.4545	153	1	40.9686	0.1725	98.825	0.893436	2.7027	0	1.05947	14527.3	16700	12300	1297.61	313903	2	1	313953	36.9108	58.7132	147	3600	40740	10000	10000	0	0	2500	2500		2.125	152.5	16.8875
313953	660	639	0	0	0	5	272.324	1440	56.25	381.803	124.044	252.444	8.47222	75.6128	0.975758	644	58.5455	128	5	36.1219	0.178889	96.41	0.629469	2.38095	0	0.801591	15136.4	17300	12200	1411.17	313953	2	1	313903	36.9108	58.7132	157	3600	40740	10000	10000	0	0	2500	2500		2.125	152.5	16.8875
313911	1440	145	10	1	3	1	249.107	300	50	78.4851	16.3912	200	0	26.0117	0.111111	160	0.555556	6	0	0.848019	0.106667	32.4769	9.22619	100	0	26.7112	3410.07	12700	0	4409.5	313911	1	2	313961	37.5319	58.4219	105	1500	40740	10000	10000	0	0	2500	2500		2.125	101.25	17.4375
313961	1440	142	11	2	0	4	247.075	300	42.8571	83.6381	17.9757	207.667	0	30.316	0.110417	159	0.552083	7	0	0.937674	0.106	32.7918	5.60091	100	0	18.6523	3574.31	13000	0	4797.96	313961	1	2	313911	37.5319	58.4219	109	1500	40740	10000	10000	0	0	2500	2500		2.125	101.25	17.4375
313909	1425	11992	476	234	106	364	30.2784	600	6.74157	52.1005	680.86	1408	17.5	370.688	9.24351	13172	46.2175	89	1	25.3761	3.76343	92.9751	9.27079	50	0	6.73897	8925.61	11000	5800	625.827	313909	2	1	313959	37.1328	58.3923	96	3500	40740	10000	10000	0	0	2500	2500		2.125	101.25	17.4375
313910	1425	1122	77	29	15	113	90.9534	300	17.6471	76.8976	87.4327	300.333	0	56.4199	0.951579	1356	4.75789	17	0	3.16022	1.0848	83.0051	16.8183	100	0	22.0486	5146.32	8800	0	1785.37	313910	1	2	313960	37.3856	58.5282	62	1250	40740	10000	10000	0	0	2500	2500		2.125	101.25	17.4375
313959	1425	12861	378	174	113	382	17.6837	100	5.88235	15.2381	712.597	1462	84	309.636	9.76	13908	48.8	102	6	21.185	3.97371	92.7697	9.50397	42.8571	0	7.69173	8720.35	9900	6500	587.716	313959	2	1	313909	37.1328	58.3923	94	3500	40740	10000	10000	0	0	2500	2500		2.125	101.25	17.4375
313960	1425	1140	80	22	20	144	97.7592	300	15.7895	85.7639	87.3556	399	0	66.0158	0.986667	1406	4.93333	19	0	3.72084	1.1248	79.5076	16.3274	100	0	22.5744	4929.47	8100	0	1740.75	313960	1	2	313910	37.3856	58.5282	62	1250	40740	10000	10000	0	0	2500	2500		2.125	101.25	17.4375
313901	1367	8914	418	504	193	343	28.6493	240	8.05369	34.0827	577.064	1154.75	40.8333	290.002	7.58742	10372	75.1594	149	5	38.2799	3.05059	88.5465	13.6884	37.5	0	6.06824	9120.29	10200	8200	335.822	313901	2	1	313951	36.8865	58.7354	103	3400	40740	10000	10000	0	0	2500	2500		2.125	101.25	17.4375
313951	1357	10578	405	413	243	370	16.6956	60	7.59494	9.78763	680.709	1237.67	138.333	256.682	8.84967	12009	87.6569	158	20	33.1152	3.53206	90.8434	13.2407	45.8333	2.73973	7.01456	9175.18	10100	8300	288.409	313951	2	1	313901	36.8865	58.7354	101	3400	40740	10000	10000	0	0	2500	2500		2.125	101.25	17.4375
313903	660	1122	0	0	0	43	143.837	553.846	23.2258	149.587	203.963	555.417	25.4583	144.405	1.76515	1165	105.909	310	13	81.5168	0.323611	98.7013	3.17484	7.69231	0	2.51931	14509.1	17100	12700	1420.28	313903	2	1	313953	36.9108	58.7132	147	3600	40740	10000	10000	0	0	2500	2500		2.125	101.25	17.4375
313953	660	1064	0	0	0	64	135.088	313.043	21.1144	99.4695	207.004	648.847	51.1111	168.06	1.70909	1128	102.545	341	23	88.7544	0.313333	96.6995	4.1334	13.4831	0	4.43389	15181.8	19900	12900	1844.31	313953	2	1	313903	36.9108	58.7132	157	3600	40740	10000	10000	0	0	2500	2500		2.125	101.25	17.4375
313143	1260	8210	357	456	159	294	31.2057	360	9.09091	46.2416	565.025	1012	23.6111	285.716	7.52063	9476	112.81	198	5	56.0904	2.63222	94.9848	12.688	23.2394	0	4.95993	8928.57	9500	8100	308.055	313143	2	1	313193	37	59	94	3600	40740	10000	10000	0	0	2500	2500		2.125	101.25	17.4375
315201	1245	8349	265	325	124	231	32.1592	257.143	8.57143	38.218	557.335	1085	31.5	310.234	7.46506	9294	111.976	210	7	61.9905	2.58167	95.9839	9.8189	21.875	0	5.3753	8926.51	9600	8100	252.259	315201	2	1	315251	37	58	93	3600	40740	10000	10000	0	0	2500	2500		2.125	101.25	17.4375
315251	1245	9359	266	295	127	260	19.0981	60	7.62712	12.3573	586.574	1127.56	138.333	254.175	8.27871	10307	124.181	236	30	51.8669	2.86306	94.4768	11.6036	32.5581	3.7594	7.08341	8408.43	9100	7300	412.516	315251	2	1	315201	37	58	89	3600	40740	10000	10000	0	0	2500	2500		2.125	101.25	17.4375
313911	1440	130	9	4	3	0	239.541	300	75	80.885	15.0231	129.333	0	25.2483	0.101389	146	0.506944	4	0	0.829127	0.0973333	28.6971	11.2245	100	0	29.0413	3013.19	13700	0	4318.7	313911	1	2	313961	37.5319	58.4219	105	1500	40740	10000	10000	0	0	2500	2500		1.625	70	17.85
313961	1440	137	7	2	0	3	239.745	300	60	82.6857	17.184	183.333	0	29.4284	0.103472	149	0.517361	5	0	0.873835	0.0993333	30.9314	8.11224	100	0	25.168	3371.53	13700	0	4768.85	313961	1	2	313911	37.5319	58.4219	109	1500	40740	10000	10000	0	0	2500	2500		1.625	70	17.85
313909	1425	11204	435	250	126	343	37.5682	600	6.38298	69.0752	631.408	1425.67	0	363.278	8.67228	12358	43.3614	94	0	24.8734	3.53086	90.8553	10.4286	66.6667	0	8.85131	8722.11	13400	0	999.984	313909	2	1	313959	37.1328	58.3923	96	3500	40740	10000	10000	0	0	2500	2500		1.625	70	17.85
313910	1425	1082	76	42	13	124	97.1928	300	21.4286	85.1868	85.6316	251.333	0	64.6155	0.938246	1337	4.69123	14	0	3.57026	1.0696	77.8098	18.6536	100	0	23.454	4824.21	8100	0	2001.91	313910	1	2	313960	37.3856	58.5282	62	1250	40740	10000	10000	0	0	2500	2500		1.625	70	17.85
313959	1425	11148	398	156	98	333	23.0833	150	6.45161	24.7069	633.658	1333	48	306.649	8.51439	12133	42.5719	93	4	20.105	3.46657	93.7066	10.3369	75	0	10.0992	8808.42	10700	6500	559.887	313959	2	1	313909	37.1328	58.3923	94	3500	40740	10000	10000	0	0	2500	2500		1.625	70	17.85
313960	1425	965	80	21	23	95	108.82	300	15.7895	90.1767	73.0632	304	0	59.1349	0.830877	1184	4.15439	19	0	3.42191	0.9472	75.0877	16.6028	100	0	22.8962	4655.44	8300	0	1996.18	313960	1	2	313910	37.3856	58.5282	62	1250	40740	10000	10000	0	0	2500	2500		1.625	70	17.85
313901	1440	9045	420	534	186	400	30.9082	200	8.4507	36.1387	553.406	1076.83	44	287.359	7.35069	10585	73.5069	142	6	37.9814	3.11324	87.3112	15.7295	43.75	0	7.65183	8993.06	10400	6700	399.766	313901	2	1	313951	36.8865	58.7354	103	3400	40740	10000	10000	0	0	2500	2500		1.625	70	17.85
313951	1440	9237	396	447	215	356	20.9656	60	9.375	13.0526	562.159	994.833	141.75	233.055	7.39653	10651	73.9653	128	20	29.983	3.13265	89.8721	14.7171	45.4545	4.16667	7.91412	9077.08	10200	8100	326.539	313951	2	1	313901	36.8865	58.7354	101	3400	40740	10000	10000	0	0	2500	2500		1.625	70	17.85
314305	813	928	64	160	26	169	55.8263	600	9	71.8806	206.797	688.889	13.8333	102.969	1.65683	1347	16.4268	31	1	7.1466	0.928966	89.768	30.7636	83.3333	0	15.2905	7360.98	8300	6100	440.276	314305	1	2	314355	36.9471	58.6504	82	1450	40740	10000	10000	0	0	2500	2500		1.625	70	17.85
314305	813	928	64	160	26	169	50.1818	187.5	24.5714	42.3621	2.02414	2.88953	0.384	0.763936	1.65683	1347	96.2143	138	16	36.0321	0.928966	0.89547	30.5312	38.6667	18.0952	6.85502	73.4286	79	70	2.32115	314305	1	2	314355	36.9471	58.6504	82	1450	40740	10000	10000	0	0	2500	2500		1.625	70	17.85
314355	813	928	56	122	24	123	49.6934	300	17.6471	37.5212	204.041	447.667	0	86.8066	1.54121	1253	15.2805	34	0	6.54864	0.864138	88.7777	26.1383	63.6364	0	14.4246	7901.22	9300	0	988.408	314355	1	2	314305	36.9471	58.6504	89	1450	40740	10000	10000	0	0	2500	2500		1.625	70	17.85
314355	813	928	56	122	24	123	45.2878	120	28.5714	22.8733	2.04452	2.835	0.65	0.606908	1.54121	1253	89.5	126	25	28.645	0.864138	0.900482	27.0523	40	14.2857	6.32356	80.1429	83	77	1.76705	314355	1	2	314305	36.9471	58.6504	89	1450	40740	10000	10000	0	0	2500	2500		1.625	70	17.85
313903	540	396	0	0	0	8	228.863	450	56.25	116.603	91.0926	254.222	34.8889	63.0104	0.748148	404	44.8889	128	16	32.5455	0.112222	102.041	1.22134	3.90625	0	1.48789	15000	18200	12900	1442.22	313903	2	1	313953	36.9108	58.7132	147	3600	40740	10000	10000	0	0	2500	2500		1.625	70	17.85
313953	540	422	0	0	0	16	196.944	342.857	57.6	91.0023	101.435	248.264	48.9583	60.4589	0.811111	438	48.6667	125	21	30.4594	0.121667	96.5322	4.56509	14.2857	0	4.10871	15155.6	17500	13800	1037.21	313953	2	1	313903	36.9108	58.7132	157	3600	40740	10000	10000	0	0	2500	2500		1.625	70	17.85
313143	1260	7613	382	440	136	332	31.9481	150	8.78049	34.0244	533.372	1047.78	58	291.979	7.06587	8903	105.988	205	12	56.7967	2.47306	95.1114	15.3041	35.7143	4	6.54087	8940.48	9500	7900	332.78	313143	2	1	313193	37	59	94	3600	40740	10000	10000	0	0	2500	2500		1.625	70	17.85
315201	1260	7812	299	321	114	231	42.4382	600	8.867	73.1598	518.547	1060.11	13.8333	302.532	6.96587	8777	104.488	203	3	60.0552	2.43806	95.3533	12.7632	66.6667	2.85714	7.81804	8867.86	9400	8000	273.061	315201	2	1	315251	37	58	93	3600	40740	10000	10000	0	0	2500	2500		1.625	70	17.85
315251	1230	7741	255	295	119	222	23.9719	78.2609	8.57143	17.6204	499.334	980	98.3889	227.635	7.01789	8632	105.268	210	23	46.3128	2.39778	94.6287	12.8762	39.1304	2.31214	7.96219	8421.95	9100	7400	412.909	315251	2	1	315201	37	58	89	3600	40740	10000	10000	0	0	2500	2500		1.625	70	17.85
313911	1440	165	4	4	2	0	233.842	300	27.2727	87.242	17.9433	311.667	0	33.2552	0.121528	175	0.607639	11	0	1.09713	0.116667	30.582	7.07547	100	0	24.2225	3211.11	13400	0	4348.56	313911	1	2	313961	37.5319	58.4219	105	1500	40740	10000	10000	3	1	600	1700	2	1.625	193.75	18.375
313961	1440	143	7	11	0	1	233.252	300	75	85.5017	18.0289	137.333	0	29.6562	0.1125	162	0.5625	4	0	0.899218	0.108	31.4379	12.3786	100	0	30.4777	3426.74	14800	0	4718.71	313961	1	2	313911	37.5319	58.4219	109	1500	40740	10000	10000	3	1	600	1700	2	1.625	193.75	18.375
313909	1425	10962	477	260	111	367	33.2031	600	6.38298	53.9143	616.954	1394.33	0	347.355	8.54526	12177	42.7263	94	0	23.987	3.47914	90.2266	11.2057	66.6667	0	9.52863	8661.75	11100	0	733.684	313909	2	1	313959	37.1328	58.3923	96	3500	40740	10000	10000	3	1	600	1700	2	1.625	193.75	18.375
313910	1425	1039	88	38	10	111	100.45	300	16.6667	85.0704	82.3848	336	0	58.9496	0.902456	1286	4.51228	18	0	3.244	1.0288	80.6678	19.4486	100	0	24.7007	5001.4	7900	0	1748.5	313910	1	2	313960	37.3856	58.5282	62	1250	40740	10000	10000	3	1	600	1700	2	1.625	193.75	18.375
313959	1425	10981	422	178	98	372	23.5071	200	6.89655	26.1602	633.181	1348.5	40.5	313.678	8.45684	12051	42.2842	87	3	19.9942	3.44314	93.7589	11.4404	60	0	9.81488	8813.33	10200	5500	676.703	313959	2	1	313909	37.1328	58.3923	94	3500	40740	10000	10000	3	1	600	1700	2	1.625	193.75	18.375
313960	1425	943	80	26	15	104	106.854	300	9.375	84.8186	70.7041	320	0	55.8864	0.819649	1168	4.09825	32	0	3.50701	0.9344	73.7182	18.5016	100	0	24.8563	4570.53	8300	0	1954.98	313960	1	2	313910	37.3856	58.5282	62	1250	40740	10000	10000	3	1	600	1700	2	1.625	193.75	18.375
313901	1440	8724	448	601	191	410	32.7745	200	8.63309	37.6693	536.828	1035	46.6667	287.119	7.20417	10374	72.0417	139	6	38.6516	3.05118	86.7314	16.9471	57.1429	0	7.67565	8933.33	10100	7600	327.872	313901	2	1	313951	36.8865	58.7354	103	3400	40740	10000	10000	3	1	600	1700	2	1.625	193.75	18.375
313951	1440	8850	413	500	190	420	22.7427	85.7143	8.16327	15.8148	547.514	1120	100.583	246.761	7.20347	10373	72.0347	147	14	31.9595	3.05088	89.7208	16.7169	50	4.34783	7.84602	9061.81	10700	7100	448.918	313951	2	1	313901	36.8865	58.7354	101	3400	40740	10000	10000	3	1	600	1700	2	1.625	193.75	18.375
313903	660	362	0	0	0	18	374.639	1800	87.8049	460.881	64.7096	148.056	8.16667	37.9606	0.575758	380	34.5455	82	4	19.4579	0.105556	91.4657	4.23741	23.0769	0	6.28405	13445.5	16200	9900	2034.86	313903	2	1	313953	36.9108	58.7132	147	3600	40740	10000	10000	3	1	600	1700	2	1.625	193.75	18.375
313953	660	355	0	0	0	19	284.251	900	126.316	214.459	66.8359	99.6667	17.3333	26.3809	0.566667	374	34	57	8	13.5244	0.103889	91.2565	4.33133	12.2807	0	3.5889	14327.3	18200	11300	1866.98	313953	2	1	313903	36.9108	58.7132	157	3600	40740	10000	10000	3	1	600	1700	2	1.625	193.75	18.375
313143	1290	7663	364	543	148	379	33.6484	225	8.91089	40.504	526.8	998.778	36.8889	289.148	7.05194	9097	105.779	202	8	57.1175	2.52694	94.4087	16.6771	50	4.6875	6.85674	8874.42	9400	8000	323.924	313143	2	1	313193	37	59	94	3600	40740	10000	10000	3	1	600	1700	2	1.625	193.75	18.375
315201	1320	8189	263	377	114	251	34.4597	225	9.27835	39.6139	511.688	980.778	33.7778	283.665	6.96515	9194	104.477	194	8	57.6459	2.55389	94.3915	12.1851	32	4.16667	5.49301	8778.41	9400	7600	277.345	315201	2	1	315251	37	58	93	3600	40740	10000	10000	3	1	600	1700	2	1.625	193.75	18.375
315251	1185	7653	254	331	110	247	24.6171	150	8.41121	22.3188	517.741	1034.33	53.3333	245.367	7.25316	8595	108.797	214	12	49.5786	2.3875	94.8087	13.4606	35.2941	4.51613	7.85476	8437.97	9000	7500	399.146	315251	2	1	315201	37	58	89	3600	40740	10000	10000	3	1	600	1700	2	1.625	193.75	18.375
313911	1440	140	16	3	2	1	238.066	300	60	83.0082	15.3634	156.667	0	25.3059	0.1125	162	0.5625	5	0	0.891462	0.108	28.6177	11.7138	100	0	28.817	3004.86	12700	0	4109.91	313911	1	2	313961	37.5319	58.4219	105	1500	40740	10000	10000	7	4.75	600	850	4.25	2.875	226.25	15.65
313961	1440	130	27	6	1	4	230.637	300	50	87.1602	18.4803	204	0	31.7296	0.116667	168	0.583333	6	0	0.996522	0.112	31.0398	17.5654	100	0	32.6087	3383.33	14100	0	4658.36	313961	1	2	313911	37.5319	58.4219	109	1500	40740	10000	10000	7	4.75	600	850	4.25	2.875	226.25	15.65
313909	1420	10622	487	244	127	425	33.8387	300	6.52174	46.3722	604.88	1364.67	20.6667	347.646	8.3838	11905	41.919	92	2	23.882	3.40143	89.5467	11.6255	55.5556	0	8.37958	8596.48	11000	5300	649.367	313909	2	1	313959	37.1328	58.3923	96	3500	40740	10000	10000	7	4.75	600	850	4.25	2.875	226.25	15.65
313910	1425	993	65	35	16	149	100.073	300	23.0769	82.4422	78.4035	260	0	59.9663	0.882807	1258	4.41404	13	0	3.29441	1.0064	75.897	21.2869	100	0	25.9797	4705.61	7500	0	1841.71	313910	1	2	313960	37.3856	58.5282	62	1250	40740	10000	10000	7	4.75	600	850	4.25	2.875	226.25	15.65
313959	1420	10072	412	156	95	378	26.3404	200	7.22892	27.8957	560.334	1178	40.5	280.003	7.82606	11113	39.1303	83	3	19.2837	3.17514	90.2682	11.2497	53.8462	0	8.85513	8485.21	10400	5300	778.084	313959	2	1	313909	37.1328	58.3923	94	3500	40740	10000	10000	7	4.75	600	850	4.25	2.875	226.25	15.65
313960	1425	923	87	18	20	166	102.15	300	18.75	85.4421	72.7029	320	0	60.3366	0.85193	1214	4.25965	16	0	3.47259	0.9712	70.9621	21.2967	100	0	24.0743	4399.65	7700	0	1941.79	313960	1	2	313910	37.3856	58.5282	62	1250	40740	10000	10000	7	4.75	600	850	4.25	2.875	226.25	15.65
313901	1440	8463	415	552	170	436	37.7785	600	8.51064	61.0547	513.164	1034	11.8333	289.189	6.96944	10036	69.6944	141	2	38.9152	2.95176	84.1289	15.5847	50	0	7.12638	8665.28	9500	6500	611.046	313901	2	1	313951	36.8865	58.7354	103	3400	40740	10000	10000	7	4.75	600	850	4.25	2.875	226.25	15.65
313951	1440	8200	366	486	199	413	25.0556	109.091	9.52381	19.8415	506.541	976.5	66	230.564	6.71111	9664	67.1111	126	11	29.3464	2.84235	88.2219	16.824	59.2593	3.44828	8.67393	8910.42	11800	6500	682.898	313951	2	1	313901	36.8865	58.7354	101	3400	40740	10000	10000	7	4.75	600	850	4.25	2.875	226.25	15.65
314305	882	1071	64	210	25	188	48.67	300	17.6471	47.2399	213.449	419.333	22.6667	90.7074	1.76644	1558	17.5056	34	2	7.58935	1.07448	88.5311	30.8933	75	0	13.8222	7259.55	9700	6100	494.173	314305	1	2	314355	36.9471	58.6504	82	1450	40740	10000	10000	7	4.75	600	850	4.25	2.875	226.25	15.65
314305	882	1071	64	210	25	188	43.7599	133.333	22.7848	29.7516	2.13667	3.24778	0.57	0.773591	1.76644	1558	103.867	158	27	39.246	1.07448	0.886992	30.7548	40.4959	13.0435	7.85905	72.7333	77	68	2.59401	314305	1	2	314355	36.9471	58.6504	82	1450	40740	10000	10000	7	4.75	600	850	4.25	2.875	226.25	15.65
314355	882	1040	46	144	16	169	45.9879	150	17.1429	23.4151	207.466	460.833	50.6667	86.8518	1.60431	1415	15.8989	35	2	6.89576	0.975862	87.8677	27.2114	71.4286	0	13.8	7820.22	9100	6500	459.892	314355	1	2	314305	36.9471	58.6504	89	1450	40740	10000	10000	7	4.75	600	850	4.25	2.875	226.25	15.65
314355	882	1040	46	144	16	169	41.3935	73.4694	26.2774	14.3487	2.07646	3.00639	1.07528	0.60984	1.60431	1415	94.3333	137	49	28.9406	0.975862	0.872659	27.4446	39.3443	18.8976	6.03713	77.6667	80	74	1.84992	314355	1	2	314305	36.9471	58.6504	89	1450	40740	10000	10000	7	4.75	600	850	4.25	2.875	226.25	15.65
313903	120	39	0	0	0	0	401.143	514.286	288	113.143	43.5139	54.1667	32.8611	10.6528	0.325	39	19.5	25	14	5.5	0.0108333	110.544	0	0	0	0	16250	16900	15600	650	313903	2	1	313953	36.9108	58.7132	147	3600	40740	10000	10000	7	4.75	600	850	4.25	2.875	226.25	15.65
313953	120	17	0	0	0	0	850	900	800	50	16.7153	18.875	14.5556	2.15972	0.141667	17	8.5	9	8	0.5	0.00472222	89.8089	0	0	0	0	14100	15100	13100	1000	313953	2	1	313903	36.9108	58.7132	157	3600	40740	10000	10000	7	4.75	600	850	4.25	2.875	226.25	15.65
313143	1245	7092	373	478	123	367	36.6741	225	8.867	42.6281	493.835	1026.28	32.4444	293.062	6.77349	8433	101.602	203	8	59.2572	2.3425	91.3612	15.6704	31.3725	4.83871	5.09185	8587.95	9200	7100	452.409	313143	2	1	313193	37	59	94	3600	40740	10000	10000	7	4.75	600	850	4.25	2.875	226.25	15.65
315201	1290	7769	291	374	109	317	37.0932	200	9	43.8047	506.809	1011.11	40	290.491	6.86822	8860	103.023	200	9	57.8645	2.46111	93.5234	13.058	33.3333	0	5.19723	8697.67	9400	7200	414.554	315201	2	1	315251	37	58	93	3600	40740	10000	10000	7	4.75	600	850	4.25	2.875	226.25	15.65
315251	1290	7514	256	326	115	276	26.9183	100	9.57447	21.0576	466.079	877.333	73	225.922	6.57907	8487	98.686	188	18	45.9791	2.3575	93.7157	14.5587	48.1481	4.86111	9.14437	8340.7	9000	6800	473.33	315251	2	1	315201	37	58	89	3600	40740	10000	10000	7	4.75	600	850	4.25	2.875	226.25	15.65
313911	1430	159	18	3	5	0	245.726	300	60	82.057	18.3636	153.333	0	27.8616	0.129371	185	0.646853	5	0	0.937435	0.123333	34.8585	14.543	100	0	32.1715	3660.14	14500	0	4362.56	313911	1	2	313961	37.5319	58.4219	105	1500	40740	10000	10000	4	1.125	1000	1937.5	3	1.75	71.25	16.2125
313961	1435	142	15	2	0	5	227.184	300	75	84.3383	18.6237	137.333	0	28.9992	0.114286	164	0.571429	4	0	0.891864	0.109333	32.5448	11.165	100	0	25.9021	3547.39	14500	0	4799.76	313961	1	2	313911	37.5319	58.4219	109	1500	40740	10000	10000	4	1.125	1000	1937.5	3	1.75	71.25	16.2125
313909	1420	13902	511	252	133	408	33.3264	600	4.8	59.3238	795.723	1901.33	16.5	467.722	10.7085	15206	53.5423	125	1	31.4335	4.34457	92.5066	9.58651	57.1429	0	8.14243	8880.63	10900	6600	546.318	313909	2	1	313959	37.1328	58.3923	96	3500	40740	10000	10000	4	1.125	1000	1937.5	3	1.75	71.25	16.2125
313910	1420	1524	100	37	12	146	81.7584	300	15	82.9557	117.026	400	0	85.5911	1.28099	1819	6.40493	20	0	4.67253	1.4552	82.3944	19.6122	100	0	23.8465	5108.45	8400	0	1606.94	313910	1	2	313960	37.3856	58.5282	62	1250	40740	10000	10000	4	1.125	1000	1937.5	3	1.75	71.25	16.2125
313959	1420	12016	422	192	100	409	23.0501	300	5.94059	30.7452	680.61	1380.33	33	325.439	9.25282	13139	46.2641	101	2	22.2563	3.754	93.4634	10.9254	70	0	9.71854	8785.56	10400	6700	505.431	313959	2	1	313909	37.1328	58.3923	94	3500	40740	10000	10000	4	1.125	1000	1937.5	3	1.75	71.25	16.2125
313960	1420	1146	96	17	14	129	97.2716	300	15	87.3453	86.3627	326.667	0	69.8497	0.987324	1402	4.93662	20	0	3.87792	1.1216	75.619	15.383	100	0	20.3938	4688.38	8300	0	1841.91	313960	1	2	313910	37.3856	58.5282	62	1250	40740	10000	10000	4	1.125	1000	1937.5	3	1.75	71.25	16.2125
313901	1440	12486	434	603	193	426	30.0132	200	5.21739	42.9406	756.891	1812.92	38	460.335	9.82083	14142	98.2083	230	6	58.7853	4.15941	88.7608	13.8911	66.6667	0	8.2815	9142.36	10400	7100	424.523	313901	2	1	313951	36.8865	58.7354	103	3400	40740	10000	10000	4	1.125	1000	1937.5	3	1.75	71.25	16.2125
313951	1440	10130	421	517	217	435	21.1802	85.7143	7.05882	16.0915	611.541	1303.33	105	292.246	8.13889	11720	81.3889	170	14	38.6819	3.44706	89.1295	15.5961	40	2.91971	8.17905	9002.08	9800	7600	341.864	313951	2	1	313901	36.8865	58.7354	101	3400	40740	10000	10000	4	1.125	1000	1937.5	3	1.75	71.25	16.2125
314305	1440	1665	103	253	34	243	93.9678	600	13.3333	127.706	197.77	547.5	0	137.714	1.59583	2298	15.9583	45	0	11.0817	1.58483	87.2036	28.1362	100	0	18.1434	7150.69	10200	0	1415.49	314305	1	2	314355	36.9471	58.6504	82	1450	40740	10000	10000	4	1.125	1000	1937.5	3	1.75	71.25	16.2125
314355	1440	1467	95	217	36	227	89.1198	600	15.7895	122.473	186.763	405.333	0	105.27	1.41806	2042	14.1806	38	0	8.09033	1.40828	87.9213	28.8261	100	0	20.1724	7825	10500	0	1198.18	314355	1	2	314305	36.9471	58.6504	89	1450	40740	10000	10000	4	1.125	1000	1937.5	3	1.75	71.25	16.2125
313903	660	277	0	0	0	9	614.345	2400	124.138	719.214	50.0063	114.389	5.25	34.4672	0.433333	286	26	58	3	17.1305	0.0794444	90.5999	4.09766	25	0	6.92646	13318.2	16500	10000	1653	313903	2	1	313953	36.9108	58.7132	147	3600	40740	10000	10000	4	1.125	1000	1937.5	3	1.75	71.25	16.2125
313953	660	354	0	0	0	17	438.311	1800	75.7895	465.134	65.0606	178.125	6.66667	50.3934	0.562121	371	33.7273	95	4	25.7932	0.103056	85.8135	4.19187	10.9091	0	3.70283	13472.7	16500	11400	1466.03	313953	2	1	313903	36.9108	58.7132	157	3600	40740	10000	10000	4	1.125	1000	1937.5	3	1.75	71.25	16.2125
313143	1290	10497	391	457	146	365	31.6616	180	4.95868	40.4686	697.943	1895.67	45	445.918	9.1907	11856	137.86	363	10	86.9151	3.29333	95.4354	13.2324	53.8462	4.375	7.84986	8970.93	9500	7600	371.003	313143	2	1	313193	37	59	94	3600	40740	10000	10000	4	1.125	1000	1937.5	3	1.75	71.25	16.2125
315201	1305	10878	306	361	121	305	34.8926	300	5.76923	50.9652	689.534	1584.44	28.3333	412.434	9.17318	11971	137.598	312	6	81.9392	3.32528	96.1068	10.1742	35.7143	0	5.85788	8937.93	9400	7500	295.266	315201	2	1	315251	37	58	93	3600	40740	10000	10000	4	1.125	1000	1937.5	3	1.75	71.25	16.2125
315251	1260	8984	295	300	119	302	23.0624	94.7368	8.4507	19.9716	561.028	1036.44	81.2778	267.068	7.93651	10000	119.048	213	19	55.2772	2.77778	94.2215	13.5105	41.3793	3.38164	8.96791	8385.71	9000	7600	385.494	315251	2	1	315201	37	58	89	3600	40740	10000	10000	4	1.125	1000	1937.5	3	1.75	71.25	16.2125
313911	1440	206	24	1	2	0	221.397	300	50	89.4154	23.1238	184	0	32.4183	0.161806	233	0.809028	6	0	1.08092	0.155333	38.1415	13.7255	100	0	32.3307	4004.86	13500	0	4454.75	313911	1	2	313961	37.5319	58.4219	105	1500	40740	10000	10000	5	2.375	1000	1562.5	3.6	3.125	192.5	16.825
313961	1440	160	24	6	1	2	219.825	300	60	86.9082	21.5602	175	0	32.9382	0.134028	193	0.670139	5	0	1.00288	0.128667	34.7509	19.0643	100	0	34.8906	3787.85	13800	0	4780.83	313961	1	2	313911	37.5319	58.4219	109	1500	40740	10000	10000	5	2.375	1000	1562.5	3.6	3.125	192.5	16.825
313909	1420	18236	482	259	141	457	19.2432	300	3.37079	29.7856	1047.19	2699.67	29.6667	587.997	13.7852	19575	68.9261	178	2	39.1408	5.59286	95.5399	7.52483	50	0	5.86973	9171.83	10700	7100	467.518	313909	2	1	313959	37.1328	58.3923	96	3500	40740	10000	10000	5	2.375	1000	1562.5	3.6	3.125	192.5	16.825
313910	1425	2597	105	43	12	142	61.7028	300	7.69231	74.6555	188.46	663	0	139.917	2.03439	2899	10.1719	39	0	7.60669	2.3192	86.2252	15.741	100	0	23.2542	5345.96	7900	0	1344.79	313910	1	2	313960	37.3856	58.5282	62	1250	40740	10000	10000	5	2.375	1000	1562.5	3.6	3.125	192.5	16.825
313959	1420	14398	373	187	134	329	16.7389	150	5.12821	16.4886	816.768	1872	59.3333	377.88	10.8599	15421	54.2993	117	4	24.6663	4.406	95.4263	9.10513	63.6364	0	9.12123	8970.07	10000	7000	515.996	313959	2	1	313909	37.1328	58.3923	94	3500	40740	10000	10000	5	2.375	1000	1562.5	3.6	3.125	192.5	16.825
313960	1425	1208	84	22	18	124	92.7694	300	12.5	80.6601	89.0129	376	0	77.8141	1.02175	1456	5.10877	24	0	4.39762	1.1648	73.8596	15.2987	100	0	20.0929	4579.3	7400	0	1874.43	313960	1	2	313910	37.3856	58.5282	62	1250	40740	10000	10000	5	2.375	1000	1562.5	3.6	3.125	192.5	16.825
313901	1440	19937	431	654	231	430	16.5756	92.3077	3.08483	19.6078	1134.94	2949.92	92.0833	688.053	15.0576	21683	150.576	389	13	93.1446	6.37735	88.4978	9.31782	42.8571	0	5.5578	9115.28	10000	8100	332.983	313901	2	1	313951	36.8865	58.7354	103	3400	40740	10000	10000	5	2.375	1000	1562.5	3.6	3.125	192.5	16.825
313951	1440	12532	385	510	226	302	16.8357	75	5.28634	12.1081	750.949	1834.92	104	344.701	9.69097	13955	96.9097	227	16	43.2979	4.10441	91.481	12.1952	41.9355	2.38095	7.6781	9239.58	10300	7800	384.639	313951	2	1	313901	36.8865	58.7354	101	3400	40740	10000	10000	5	2.375	1000	1562.5	3.6	3.125	192.5	16.825
314305	1440	3201	102	258	37	219	73.8943	600	6.81818	128.705	320.895	1085.33	0	220.767	2.65069	3817	26.5069	88	0	18.6655	2.63241	87.2713	19.186	100	0	17.8848	7156.25	9800	0	1231.12	314305	1	2	314355	36.9471	58.6504	82	1450	40740	10000	10000	5	2.375	1000	1562.5	3.6	3.125	192.5	16.825
314355	1440	1900	105	201	36	241	67.6959	600	14.6341	94.2461	227.701	533	7	126.567	1.72431	2483	17.2431	41	1	9.75907	1.71241	89.1932	25.1395	100	0	16.6612	7938.19	9900	4200	693.321	314355	1	2	314305	36.9471	58.6504	89	1450	40740	10000	10000	5	2.375	1000	1562.5	3.6	3.125	192.5	16.825
313903	660	1068	0	0	0	22	117.36	360	29.6296	89.3149	196.869	489.375	38.3333	140.365	1.65152	1090	99.0909	243	20	66.6285	0.302778	95.9184	1.92315	6.12245	0	1.73886	14100	16300	12400	1122.5	313903	2	1	313953	36.9108	58.7132	147	3600	40740	10000	10000	5	2.375	1000	1562.5	3.6	3.125	192.5	16.825
313953	660	1721	0	0	0	71	76.713	194.595	15.3191	50.6241	324.855	979.167	81.7083	284.999	2.71515	1792	162.909	470	37	136.528	0.497778	90.6775	4.00703	6.89655	0	2.06247	14236.4	16100	11700	1328.89	313953	2	1	313903	36.9108	58.7132	157	3600	40740	10000	10000	5	2.375	1000	1562.5	3.6	3.125	192.5	16.825
313143	1185	16342	335	471	170	349	17.9264	105.882	2.83465	21.9579	1111.26	3104.44	79.3333	696.694	14.9089	17667	223.633	635	17	143.784	4.9075	95.2464	8.91124	28.9474	0	5.24796	8953.16	9400	8200	300.563	313143	2	1	313193	37	59	94	3600	40740	10000	10000	5	2.375	1000	1562.5	3.6	3.125	192.5	16.825
315201	1230	13667	219	295	132	288	20.6999	105.882	4.05405	22.7575	892.695	2146	81.2222	536.982	11.8707	14601	178.061	444	17	107.847	4.05583	96.9315	7.35833	29.4118	0	3.92159	9014.63	9600	8000	255.248	315201	2	1	315251	37	58	93	3600	40740	10000	10000	5	2.375	1000	1562.5	3.6	3.125	192.5	16.825
315251	1290	11499	251	314	144	247	18.1118	85.7143	6.08108	14.603	692.278	1430.67	93.3333	336.641	9.65504	12455	144.826	296	21	67.6085	3.45972	95.1921	10.5065	34.2857	1.98675	7.76949	8472.09	9100	7500	394.04	315251	2	1	315201	37	58	89	3600	40740	10000	10000	5	2.375	1000	1562.5	3.6	3.125	192.5	16.825
313911	1440	292	3	2	1	0	194.495	300	42.8571	90.3737	30.2488	205.333	0	39.3674	0.206944	298	1.03472	7	0	1.33027	0.198667	42.3677	3.15841	100	0	16.749	4448.61	11400	0	4460.68	313911	1	2	313961	37.5319	58.4219	105	1500	40740	10000	10000	6	4.125	1000	1000	4.125	3.125	147.5	12.8
313961	1440	170	2	1	1	1	234.167	300	50	86.5932	19.4907	182	0	31.9482	0.121528	175	0.607639	6	0	1.00461	0.116667	33.4703	2.77778	100	0	13.3218	3648.26	13300	0	4775.3	313961	1	2	313911	37.5319	58.4219	109	1500	40740	10000	10000	6	4.125	1000	1000	4.125	3.125	147.5	12.8
313909	1420	16290	339	151	126	307	18.6972	150	4.28571	21.0197	924.848	2146.67	61.3333	522.399	12.1218	17213	60.6092	140	4	34.7522	4.918	96.1671	5.96045	33.3333	0	4.99757	9232.04	10900	7800	480.091	313909	2	1	313959	37.1328	58.3923	96	3500	40740	10000	10000	6	4.125	1000	1000	4.125	3.125	147.5	12.8
313910	1420	2487	58	26	12	105	72.7238	300	7.89474	83.9415	173.798	560	0	128.769	1.89296	2688	9.46479	38	0	7.28558	2.1504	87.6931	8.44681	100	0	15.7055	5436.97	7500	0	1166.07	313910	1	2	313960	37.3856	58.5282	62	1250	40740	10000	10000	6	4.125	1000	1000	4.125	3.125	147.5	12.8
313959	1420	12385	242	107	81	257	18.5572	120	5.35714	14.585	698.316	1698.67	67.5	337.485	9.20563	13072	46.0282	112	5	22.1709	3.73486	96.1942	6.89276	46.6667	0	7.31805	9042.25	10000	6600	529.06	313959	2	1	313909	37.1328	58.3923	94	3500	40740	10000	10000	6	4.125	1000	1000	4.125	3.125	147.5	12.8
313960	1420	1149	47	14	8	93	111.245	300	12.5	95.2063	78.5423	414	0	75.0659	0.923239	1311	4.6162	24	0	4.53359	1.0488	71.4902	10.0481	100	0	17.7068	4432.39	8200	0	2058.14	313960	1	2	313910	37.3856	58.5282	62	1250	40740	10000	10000	6	4.125	1000	1000	4.125	3.125	147.5	12.8
313901	1440	19254	242	351	190	246	16.5817	80	3.97351	17.6063	1090.42	2340.5	106.25	641.593	14.0854	20283	140.854	302	15	84.3895	5.96559	90.9318	5.67359	25	0	3.71416	9365.97	10300	8500	285.327	313901	2	1	313951	36.8865	58.7354	103	3400	40740	10000	10000	6	4.125	1000	1000	4.125	3.125	147.5	12.8
313951	1440	10819	208	286	193	244	19.0466	60	6.89655	10.9824	635.363	1348.5	153.333	295.462	8.15972	11750	81.5972	174	20	37.5175	3.45588	92.3061	9.47263	38.2353	0.813008	6.29563	9322.92	10100	8200	284.732	313951	2	1	313901	36.8865	58.7354	101	3400	40740	10000	10000	6	4.125	1000	1000	4.125	3.125	147.5	12.8
314305	1440	4110	72	134	14	128	54.7741	600	7.59494	87.1974	390.74	961.167	0	278.754	3.09583	4458	30.9583	79	0	22.1813	3.07448	91.2771	8.5475	50	0	8.08189	7484.72	9100	0	1004.11	314305	1	2	314355	36.9471	58.6504	82	1450	40740	10000	10000	6	4.125	1000	1000	4.125	3.125	147.5	12.8
314355	1440	1883	62	118	17	181	63.844	300	10.5263	59.454	210.075	731.5	26.6667	122.328	1.57014	2261	15.7014	57	2	9.7383	1.55931	92.127	19.789	66.6667	0	16.0916	8199.31	9900	5800	699.652	314355	1	2	314305	36.9471	58.6504	89	1450	40740	10000	10000	6	4.125	1000	1000	4.125	3.125	147.5	12.8
313903	660	314	0	0	0	7	361.792	900	72.7273	208.438	58.2235	198	14	47.3176	0.486364	321	29.1818	99	8	23.5944	0.0891667	96.7223	1.96501	7.69231	0	2.75722	14218.2	16900	11500	1304.41	313903	2	1	313953	36.9108	58.7132	147	3600	40740	10000	10000	6	4.125	1000	1000	4.125	3.125	147.5	12.8
313953	660	613	0	0	0	12	262.111	1440	44.4444	376.599	119.716	339.75	9.02778	80.9382	0.94697	625	56.8182	162	5	38.076	0.173611	95.0203	1.839	7.27273	0	2.3399	14918.2	16800	12800	1149.56	313953	2	1	313903	36.9108	58.7132	157	3600	40740	10000	10000	6	4.125	1000	1000	4.125	3.125	147.5	12.8
313143	1275	17009	202	256	143	198	17.3816	75	4.15704	17.572	1060.57	2189.06	112	677.797	13.9671	17808	209.506	433	24	133.24	4.94667	96.1702	4.85112	13.7931	0	2.6307	9040	9500	8200	289.503	313143	2	1	313193	37	59	94	3600	40740	10000	10000	6	4.125	1000	1000	4.125	3.125	147.5	12.8
315201	1320	13745	154	201	120	226	19.7788	81.8182	5.53846	19.2388	823.819	1661.11	105.111	475.399	10.9439	14446	164.159	325	22	94.0192	4.01278	96.6153	5.41385	22.5806	1.21212	3.05306	8985.23	9400	8300	268.641	315201	2	1	315251	37	58	93	3600	40740	10000	10000	6	4.125	1000	1000	4.125	3.125	147.5	12.8
315251	1245	9851	133	171	126	155	18.9769	54.5455	7.17131	11.5022	595.523	1213.17	144.833	280.133	8.38233	10436	125.735	251	33	57.2501	2.89889	94.734	7.34048	25	0	6.02786	8431.33	9000	7600	368.3	315251	2	1	315201	37	58	89	3600	40740	10000	10000	6	4.125	1000	1000	4.125	3.125	147.5	12.8
313911	1440	198	1	0	1	0	219.112	300	42.8571	88.569	20.875	214.667	0	32.7974	0.138889	200	0.694444	7	0	1.07547	0.133333	34.213	0.869565	50	0	6.53622	3592.36	13400	0	4510.47	313911	1	2	313961	37.5319	58.4219	105	1500	40740	10000	10000	1	0.125	1000	2312.5	1	6.75	105	12
313961	1440	154	1	1	0	1	234.133	300	60	86.7145	17.6146	141.667	0	29.9456	0.109028	157	0.545139	5	0	0.934325	0.104667	30.5141	2.55102	100	0	14.936	3326.04	13800	0	4695.56	313961	1	2	313911	37.5319	58.4219	109	1500	40740	10000	10000	1	0.125	1000	2312.5	1	6.75	105	12
313909	1425	12536	198	74	42	128	37.2192	600	5.35714	61.4676	683.795	1605.33	7	449.104	9.10737	12978	45.5368	112	1	30.4705	3.708	95.3838	3.8118	33.3333	0	5.1365	9156.84	11500	4200	738.227	313909	2	1	313959	37.1328	58.3923	96	3500	40740	10000	10000	1	0.125	1000	2312.5	1	6.75	105	12
313910	1425	1270	26	10	7	124	105.058	300	15	95.4285	89.931	348	0	70.4828	1.00842	1437	5.04211	20	0	4.14707	1.1496	80.6565	10.4805	100	0	18.2599	5000.7	9200	0	1802.43	313910	1	2	313960	37.3856	58.5282	62	1250	40740	10000	10000	1	0.125	1000	2312.5	1	6.75	105	12
313959	1425	9899	158	44	31	140	31.4723	300	5.88235	36.5422	519.824	1411	29.3333	296.33	7.20842	10272	36.0421	102	2	21.1025	2.93486	92.6726	5.63107	50	0	8.45946	8711.23	12100	6100	530.157	313959	2	1	313909	37.1328	58.3923	94	3500	40740	10000	10000	1	0.125	1000	2312.5	1	6.75	105	12
313960	1425	921	20	6	8	129	112.856	300	15.7895	91.7174	61.545	348.333	0	62.0606	0.760702	1084	3.80351	19	0	3.71294	0.8672	62.4561	12.6568	100	0	22.5777	3872.28	8400	0	2215.16	313960	1	2	313910	37.3856	58.5282	62	1250	40740	10000	10000	1	0.125	1000	2312.5	1	6.75	105	12
313901	1440	12258	162	139	88	81	29.3093	240	5.7971	34.532	705.167	1621.5	35.4167	464.567	8.83889	12728	88.3889	207	5	58.3318	3.74353	92.9275	4.0842	20	0	3.25933	9571.53	10500	8500	291.943	313901	2	1	313951	36.8865	58.7354	103	3400	40740	10000	10000	1	0.125	1000	2312.5	1	6.75	105	12
313951	1440	7958	164	139	112	115	30.1137	100	8.4507	21.7826	461.104	1112.33	86	252.628	5.89444	8488	58.9444	142	12	31.8361	2.49647	92.588	8.52663	44.4444	0	8.39731	9351.39	11600	7500	428.982	313951	2	1	313901	36.8865	58.7354	101	3400	40740	10000	10000	1	0.125	1000	2312.5	1	6.75	105	12
314305	1440	3124	52	65	12	113	68.7159	600	8.82353	99.7012	305.735	895.333	0	235.707	2.3375	3366	23.375	68	0	17.9466	2.32138	93.3689	8.28699	100	0	12.8056	7656.25	12800	0	1303.29	314305	1	2	314355	36.9471	58.6504	82	1450	40740	10000	10000	1	0.125	1000	2312.5	1	6.75	105	12
314355	1440	1717	24	57	11	141	89.6726	600	12.2449	125.173	186.231	645.167	0	122.425	1.35417	1950	13.5417	49	0	9.09279	1.34483	90.3246	15.3992	100	0	18.7767	8038.89	12100	0	1679.12	314355	1	2	314305	36.9471	58.6504	89	1450	40740	10000	10000	1	0.125	1000	2312.5	1	6.75	105	12
313903	660	521	0	0	0	16	523.929	3600	34.4498	979.202	90.8258	403.486	4.16667	102.285	0.813636	537	48.8182	209	2	53.0691	0.149167	92.0223	3.27922	7.31707	0	2.69247	13527.3	17300	11800	1538.65	313903	2	1	313953	36.9108	58.7132	147	3600	40740	10000	10000	1	0.125	1000	2312.5	1	6.75	105	12
313953	660	845	0	0	0	9	161.547	514.286	30.9013	141.839	156.97	478.944	33.6389	112.906	1.29394	854	77.6364	233	14	56.3855	0.237222	96.1204	1.01015	5	0	1.63155	15090.9	17300	12700	1518.05	313953	2	1	313903	36.9108	58.7132	157	3600	40740	10000	10000	1	0.125	1000	2312.5	1	6.75	105	12
313143	1260	10864	98	106	75	64	31.802	300	5.98007	40.3451	690.583	1571.89	27.3333	493.795	8.89444	11207	133.417	301	6	93.713	3.11306	97.6697	3.3127	16.6667	0	2.85217	9180.95	9600	8200	287.218	313143	2	1	313193	37	59	94	3600	40740	10000	10000	1	0.125	1000	2312.5	1	6.75	105	12
315201	1275	9706	76	87	55	70	35.1273	200	7.34694	42.5677	593.592	1252.22	45	391.767	7.83843	9994	117.576	245	9	76.8114	2.77611	96.9007	3.26604	11.1111	0	2.48102	9011.76	9800	8100	295.221	315201	2	1	315251	37	58	93	3600	40740	10000	10000	1	0.125	1000	2312.5	1	6.75	105	12
315251	1260	7209	67	89	56	76	54.7391	900	8.10811	135.333	418.258	1073	9	258.006	5.95	7497	89.25	222	2	53.9669	2.0825	93.9005	5.84803	27.2727	0	5.88768	8357.14	9200	7400	382.126	315251	2	1	315201	37	58	89	3600	40740	10000	10000	1	0.125	1000	2312.5	1	6.75	105	12
313911	1440	102	0	0	1	0	252.361	300	60	78.5545	10.8576	140	0	22.5357	0.0715278	103	0.357639	5	0	0.750378	0.0686667	21.8452	1.38889	100	0	11.703	2293.75	12400	0	4032.01	313911	1	2	313961	37.5319	58.4219	105	1500	40740	10000	10000	6	1.5	1000	1937.5	2	2.875	176.25	18.3375
313961	1440	314	2	0	0	1	172.916	300	37.5	99.1328	35.7396	288	0	55.7648	0.220139	317	1.10069	8	0	1.71399	0.211333	38.204	1.63934	100	0	10.9665	4164.24	13800	0	4921.74	313961	1	2	313911	37.5319	58.4219	109	1500	40740	10000	10000	6	1.5	1000	1937.5	2	2.875	176.25	18.3375
313909	1425	14584	213	79	68	128	43.0054	600	3.22581	89.3135	736.735	1965	0	491.331	10.5768	15072	52.8842	186	0	38.142	4.30629	91.6265	3.2091	27.2727	0	3.93314	8796.14	11300	0	1417.89	313909	2	1	313959	37.1328	58.3923	96	3500	40740	10000	10000	6	1.5	1000	1937.5	2	2.875	176.25	18.3375
313910	1425	951	14	11	10	118	109.555	300	14.2857	88.6925	70.876	364	0	59.5903	0.774737	1104	3.87368	21	0	3.22243	0.8832	75.8065	14.323	100	0	23.5859	4700	8100	0	2207.44	313910	1	2	313960	37.3856	58.5282	62	1250	40740	10000	10000	6	1.5	1000	1937.5	2	2.875	176.25	18.3375
313959	1425	21703	201	51	47	165	35.7893	600	2.87081	59.0206	1110.76	3030.5	17.8333	917.165	15.5558	22167	77.7789	209	1	64.8081	6.33343	92.1314	3.66422	66.6667	0	7.19835	8660.35	10700	2200	863.128	313959	2	1	313909	37.1328	58.3923	94	3500	40740	10000	10000	6	1.5	1000	1937.5	2	2.875	176.25	18.3375
313960	1425	2910	28	12	8	53	74.462	300	5.66038	91.1613	182.409	947.333	0	211.124	2.11298	3011	10.5649	53	0	11.9184	2.4088	67.6287	4.04265	100	0	10.0381	4192.98	8200	0	2216.02	313960	1	2	313910	37.3856	58.5282	62	1250	40740	10000	10000	6	1.5	1000	1937.5	2	2.875	176.25	18.3375
313901	1405	11438	114	92	105	74	33.4504	240	4.51128	42.4724	677.907	2105.83	38.75	432.47	8.41495	11823	82.6783	266	5	54.2582	3.47735	93.3668	3.63818	47.5	0	5.24765	9616.78	10900	7000	379.729	313901	2	1	313951	36.8865	58.7354	103	3400	40740	10000	10000	6	1.5	1000	1937.5	2	2.875	176.25	18.3375
313951	1405	24498	242	186	123	113	31.5854	240	1.76471	42.6983	1368.81	4476.67	15	1320.39	17.9089	25162	175.958	629	5	174.842	7.40059	91.283	5.22275	66.6667	0	7.46176	9219.58	10600	3000	792.558	313951	2	1	313901	36.8865	58.7354	101	3400	40740	10000	10000	6	1.5	1000	1937.5	2	2.875	176.25	18.3375
314305	1429	2388	32	43	11	61	105.819	600	9.09091	149.622	233.633	891	0	208.45	1.77397	2535	17.7273	66	0	15.3487	1.74828	93.024	8.28648	100	0	14.5293	7627.97	9800	0	1198.74	314305	1	2	314355	36.9471	58.6504	82	1450	40740	10000	10000	6	1.5	1000	1937.5	2	2.875	176.25	18.3375
314355	1439	5950	139	81	20	89	87.8757	600	3.15789	135.61	570.357	2343.33	0	609.753	4.36345	6279	43.6042	190	0	48.4934	4.33034	89.7784	13.8959	100	0	21.4097	7990.28	11300	0	1553.1	314355	1	2	314305	36.9471	58.6504	89	1450	40740	10000	10000	6	1.5	1000	1937.5	2	2.875	176.25	18.3375
313903	660	1702	0	0	0	22	223.18	600	7.73362	191.2	307.595	1745.62	20.3333	503.781	2.61212	1724	156.727	931	12	266.95	0.478889	100.618	1.1592	8.33333	0	2.40109	14790.9	16700	12200	1140.54	313903	2	1	313953	36.9108	58.7132	147	3600	40740	10000	10000	6	1.5	1000	1937.5	2	2.875	176.25	18.3375
313953	660	943	0	0	0	13	115.666	240	26.6667	59.3148	189.534	555	75	128.97	1.44848	956	86.9091	270	30	63.3381	0.265556	102.027	1.29813	3.75	0	1.38457	16018.2	18000	14800	865.309	313953	2	1	313903	36.9108	58.7132	157	3600	40740	10000	10000	6	1.5	1000	1937.5	2	2.875	176.25	18.3375
313143	1230	9418	49	55	102	42	35.4121	200	4.81283	41.2353	606.934	1932.33	46	412.78	7.85854	9666	117.878	374	9	79.1067	2.685	97.4961	2.6157	11.5385	0	2.56938	9164.63	9800	8400	298.93	313143	2	1	313193	37	59	94	3600	40740	10000	10000	6	1.5	1000	1937.5	2	2.875	176.25	18.3375
315201	1215	10273	67	52	75	36	45.6729	450	5.38922	70.1481	654.04	1725.67	19.5556	471.11	8.64444	10503	129.667	334	4	93.5045	2.9175	97.3981	2.47585	15.7895	0	3.09646	9058.02	9700	8100	269.368	315201	2	1	315251	37	58	93	3600	40740	10000	10000	6	1.5	1000	1937.5	2	2.875	176.25	18.3375
315251	1230	16307	70	64	56	95	75.1426	1800	3.10881	220.968	947.841	2734.17	4.94444	911.081	13.4894	16592	202.341	579	1	196.674	4.60889	95.3001	3.65488	27.2727	0	5.4296	8481.71	9600	7700	404.284	315251	2	1	315201	37	58	89	3600	40740	10000	10000	6	1.5	1000	1937.5	2	2.875	176.25	18.3375
313911	1440	166	12	1	0	1	232.569	300	50	87.7539	18.7488	212	0	33.5702	0.125	180	0.625	6	0	1.04	0.12	31.2831	9.17431	100	0	26.4716	3284.72	12000	0	4352.8	313911	1	2	313961	37.5319	58.4219	105	1500	40740	10000	10000	5	1.75	1000	1750	2.8	2.375	172.5	14.925
313961	1440	222	10	4	1	1	202.295	300	50	93.1312	27.5046	198	0	40.7417	0.165278	238	0.826389	6	0	1.20664	0.158667	38.6882	5.94262	100	0	18.3097	4217.01	14100	0	4994.2	313961	1	2	313911	37.5319	58.4219	109	1500	40740	10000	10000	5	1.75	1000	1750	2.8	2.375	172.5	14.925
313909	1415	12255	365	205	101	330	31.5296	300	6	48.7925	714.409	1616.67	26.6667	409.536	9.3682	13256	46.841	100	2	26.614	3.78743	95.6861	7.71726	50	0	6.68103	9185.87	11500	6800	571.105	313909	2	1	313959	37.1328	58.3923	96	3500	40740	10000	10000	5	1.75	1000	1750	2.8	2.375	172.5	14.925
313910	1425	1200	63	23	9	109	97.4329	300	17.6471	85.8351	91.3942	310	0	61.5159	0.985263	1404	4.92632	17	0	3.41383	1.1232	86.2309	14.0509	100	0	20.6056	5346.32	8900	0	1718.19	313910	1	2	313960	37.3856	58.5282	62	1250	40740	10000	10000	5	1.75	1000	1750	2.8	2.375	172.5	14.925
313959	1415	15088	339	116	90	378	13.5783	85.7143	5.40541	9.74502	866.856	1646.5	120.167	326.912	11.3152	16011	56.576	111	7	21.5676	4.57457	97.8761	6.23629	21.4286	0	4.07267	9200.35	10300	7100	478.846	313959	2	1	313909	37.1328	58.3923	94	3500	40740	10000	10000	5	1.75	1000	1750	2.8	2.375	172.5	14.925
313960	1425	1960	64	16	13	137	66.2131	300	13.6364	68.8241	138.612	410.667	0	92.2676	1.53684	2190	7.68421	22	0	5.08923	1.752	83.4861	9.62086	66.6667	0	13.1432	5176.14	8900	0	1474.77	313960	1	2	313910	37.3856	58.5282	62	1250	40740	10000	10000	5	1.75	1000	1750	2.8	2.375	172.5	14.925
313901	1440	10406	338	419	188	338	27.5006	150	8.21918	30.4001	610.741	1099.58	58	307.619	8.11736	11689	81.1736	146	8	41.6317	3.43794	88.5653	10.8164	66.6667	0	7.44473	9122.22	16800	7900	726.812	313901	2	1	313951	36.8865	58.7354	103	3400	40740	10000	10000	5	1.75	1000	1750	2.8	2.375	172.5	14.925
313951	1440	17500	376	393	182	396	11.0834	41.3793	3.20856	6.39322	1027.11	2742.67	269.167	370.272	13.0882	18847	130.882	374	29	49.0847	5.54324	93.9631	7.60563	24.1379	1	3.49478	9490.28	13800	8700	443.365	313951	2	1	313901	36.8865	58.7354	101	3400	40740	10000	10000	5	1.75	1000	1750	2.8	2.375	172.5	14.925
314305	1440	1622	79	172	23	199	82.8893	600	17.6471	116.401	178.851	429	0	107.467	1.45486	2095	14.5486	34	0	8.84734	1.44483	86.9665	22.0023	100	0	17.9337	7131.25	9400	0	1525.04	314305	1	2	314355	36.9471	58.6504	82	1450	40740	10000	10000	5	1.75	1000	1750	2.8	2.375	172.5	14.925
314355	1440	2743	77	144	20	129	63.869	600	12.2449	106.199	291.632	661.5	10.5	161.649	2.16181	3113	21.6181	49	1	12.1552	2.1469	91.9398	12.2941	66.6667	0	10.7135	8182.64	11400	6300	633.479	314355	1	2	314305	36.9471	58.6504	89	1450	40740	10000	10000	5	1.75	1000	1750	2.8	2.375	172.5	14.925
313903	660	1430	0	0	0	34	91.67	257.143	17.3494	70.2272	263.316	795.417	52.1111	195.838	2.21818	1464	133.091	415	28	101.708	0.406667	96.5986	2.30146	5.68182	0	1.8202	14200	16400	13200	943.88	313903	2	1	313953	36.9108	58.7132	147	3600	40740	10000	10000	5	1.75	1000	1750	2.8	2.375	172.5	14.925
313953	660	1028	0	0	0	54	116.628	266.667	29.6296	85.1548	199.741	462.375	49.125	119.344	1.63939	1082	98.3636	243	27	61.2332	0.300556	92.5304	3.55925	10.9375	0	3.51647	14527.3	18000	12900	1530.35	313953	2	1	313903	36.9108	58.7132	157	3600	40740	10000	10000	5	1.75	1000	1750	2.8	2.375	172.5	14.925
313143	1215	8846	313	338	157	269	26.0322	112.5	8.867	26.7252	615.013	1037.56	76.4444	306.152	8.16708	9923	122.506	203	16	60.1158	2.75639	95.3638	10.0087	21.0811	0	5.36425	8964.2	9500	7900	288.593	313143	2	1	313193	37	59	94	3600	40740	10000	10000	5	1.75	1000	1750	2.8	2.375	172.5	14.925
315201	1230	9537	228	219	123	183	31.1835	138.462	7.28745	35.9356	625.873	1303.61	61.3889	370.282	8.36585	10290	125.488	247	13	73.0954	2.85833	95.9612	7.20414	22.5	0	4.89448	8924.39	9600	8400	269.399	315201	2	1	315251	37	58	93	3600	40740	10000	10000	5	1.75	1000	1750	2.8	2.375	172.5	14.925
315251	1200	12346	215	197	105	277	13.3252	42.8571	6.33803	7.38121	793.185	1388.44	198.333	290.374	10.95	13140	164.25	284	42	58.9755	3.65	97.2753	6.67122	14.7059	1.73913	2.79395	8657.5	9100	7800	290.592	315251	2	1	315201	37	58	89	3600	40740	10000	10000	5	1.75	1000	1750	2.8	2.375	172.5	14.925
313911	1435	146	4	1	0	1	226.333	300	50	88.6967	16.2242	206	0	30.7878	0.105923	152	0.529617	6	0	0.972619	0.101333	27.1777	5.37037	100	0	21.3478	2853.66	14100	0	4330.83	313911	1	2	313961	37.5319	58.4219	105	1500	40740	10000	10000	6	2.125	1000	1562.5	3.4	4	172.5	14.225
313961	1440	142	2	1	0	1	239.175	300	50	80.9024	16.9433	218	0	29.5765	0.101389	146	0.506944	6	0	0.857941	0.0973333	30.5141	3.09278	100	0	15.7533	3326.04	13000	0	4730.67	313961	1	2	313911	37.5319	58.4219	109	1500	40740	10000	10000	6	2.125	1000	1562.5	3.4	4	172.5	14.225
313909	1420	9932	446	239	111	347	38.8822	600	7.05882	62.6729	591.917	1360	13.8333	341.83	7.7993	11075	38.9965	85	1	22.5192	3.16429	95.6499	12.4106	100	0	11.1864	9182.39	11400	7700	548.917	313909	2	1	313959	37.1328	58.3923	96	3500	40740	10000	10000	6	2.125	1000	1562.5	3.4	4	172.5	14.225
313910	1425	1023	77	50	8	124	95.9304	300	21.4286	82.92	82.6994	289.333	0	57.969	0.899649	1282	4.49825	14	0	3.13511	1.0256	79.7566	20.122	100	0	24.4056	4944.91	7900	0	1886.43	313910	1	2	313960	37.3856	58.5282	62	1250	40740	10000	10000	6	2.125	1000	1562.5	3.4	4	172.5	14.225
313959	1420	10638	388	145	105	434	19.8348	120	6.31579	15.0993	629.967	1425.67	79.1667	290.961	8.24648	11710	41.2324	95	5	18.4302	3.34571	96.9134	10.7437	66.6667	0	8.77436	9109.86	10200	7300	462.892	313959	2	1	313909	37.1328	58.3923	94	3500	40740	10000	10000	6	2.125	1000	1562.5	3.4	4	172.5	14.225
313960	1425	1085	77	23	16	131	105.146	300	18.75	91.3171	82.6912	293.333	0	64.3539	0.934737	1332	4.67368	16	0	3.56526	1.0656	77.9174	19.1384	100	0	25.5225	4830.88	8200	0	1757.54	313960	1	2	313910	37.3856	58.5282	62	1250	40740	10000	10000	6	2.125	1000	1562.5	3.4	4	172.5	14.225
313901	1440	8820	397	530	210	369	34.6046	400	9.09091	48.3194	539.256	989	21.75	282.742	7.17083	10326	71.7083	132	3	37.6438	3.03706	87.7427	16.0057	45	0	7.56162	9037.5	11100	7700	395.614	313901	2	1	313951	36.8865	58.7354	103	3400	40740	10000	10000	6	2.125	1000	1562.5	3.4	4	172.5	14.225
313951	1440	10342	405	449	216	446	18.1273	75	8.21918	10.55	632.115	1143.67	130.667	248.892	8.23472	11858	82.3472	146	16	32.1514	3.48765	91.1579	13.9263	37.1429	4.22535	6.1173	9206.94	10100	8400	283.003	313951	2	1	313901	36.8865	58.7354	101	3400	40740	10000	10000	6	2.125	1000	1562.5	3.4	4	172.5	14.225
314305	1440	1258	100	221	36	223	117.309	600	19.3548	158.197	156.801	380	0	107.472	1.27639	1838	12.7639	31	0	8.70982	1.26759	85.2727	33.1631	100	0	23.5964	6992.36	9100	0	1719.66	314305	1	2	314355	36.9471	58.6504	82	1450	40740	10000	10000	6	2.125	1000	1562.5	3.4	4	172.5	14.225
314355	1440	1375	106	210	30	190	90.0044	600	16.6667	108.682	174.325	438	10.1667	100.665	1.32708	1911	13.2708	36	1	7.59131	1.31793	87.8355	31.1976	100	0	20.7735	7817.36	9800	5400	693.254	314355	1	2	314305	36.9471	58.6504	89	1450	40740	10000	10000	6	2.125	1000	1562.5	3.4	4	172.5	14.225
313903	300	196	0	0	0	9	388.034	1200	79.1209	412.357	74.6139	180.736	9.25	58.0494	0.683333	205	41	91	6	29.1136	0.0569444	85.5782	4.8017	10.3448	0	3.741	12580	14500	11100	1515.78	313903	2	1	313953	36.9108	58.7132	147	3600	40740	10000	10000	6	2.125	1000	1562.5	3.4	4	172.5	14.225
313953	300	231	0	0	0	11	216.57	400	62.069	111.57	104.4	267.444	30	83.6961	0.806667	242	48.4	116	18	34.8804	0.0672222	94.2675	4.99478	16.6667	0	6.2389	14800	16600	12000	1711.14	313953	2	1	313903	36.9108	58.7132	157	3600	40740	10000	10000	6	2.125	1000	1562.5	3.4	4	172.5	14.225
313143	1365	8026	390	472	177	318	34.3237	163.636	9.89011	38.9012	518.264	940.333	50.7222	278.643	6.87399	9383	103.11	182	11	54.4244	2.60639	95.2537	15.4419	45.4545	4.02685	6.64755	8953.85	9500	8100	349.036	313143	2	1	313193	37	59	94	3600	40740	10000	10000	6	2.125	1000	1562.5	3.4	4	172.5	14.225
315201	1395	8753	293	363	148	227	36.6501	225	8.61244	44.2027	520.48	1068.22	39.5556	296.392	7.01362	9784	105.204	209	8	59.2599	2.71778	95.4214	12.6604	37.5	0	6.7561	8874.19	9500	8200	278.592	315201	2	1	315251	37	58	93	3600	40740	10000	10000	6	2.125	1000	1562.5	3.4	4	172.5	14.225
315251	1380	9548	286	308	152	329	20.8363	105.882	7.79221	14.3068	550.973	1120	79.3333	259.597	7.69783	10623	115.467	231	17	51.5375	2.95083	95.0415	12.2668	34.2105	3.52941	6.79371	8458.7	9200	7500	394.294	315251	2	1	315201	37	58	89	3600	40740	10000	10000	6	2.125	1000	1562.5	3.4	4	172.5	14.225
313911	1440	174	10	3	1	2	227.991	300	50	90.323	20.3912	196	0	34.2656	0.131944	190	0.659722	6	0	1.05187	0.126667	33.631	8.92857	100	0	25.3867	3531.25	13000	0	4581.95	313911	1	2	313961	37.5319	58.4219	105	1500	40740	10000	10000	5	2.875	600	850	2.875	7.125	130	11.1375
313961	1440	178	8	6	0	3	218.458	300	50	93.2748	22.2627	222	0	38.2452	0.135417	195	0.677083	6	0	1.1288	0.13	33.2824	8.13084	100	0	23.7061	3627.78	13700	0	4808.1	313961	1	2	313911	37.5319	58.4219	109	1500	40740	10000	10000	5	2.875	600	850	2.875	7.125	130	11.1375
313909	1420	9806	453	269	150	399	38.1098	300	7.31707	55.6873	600.191	1325.67	16.6667	340.448	7.8007	11077	39.0035	82	2	21.8876	3.16486	95.4922	13.2104	75	0	11.1276	9167.25	10500	5000	597.134	313909	2	1	313959	37.1328	58.3923	96	3500	40740	10000	10000	5	2.875	600	850	2.875	7.125	130	11.1375
313910	1425	1145	107	53	16	152	95.8446	300	15	86.9636	92.9778	313.333	0	66.5757	1.03368	1473	5.16842	20	0	3.87792	1.1784	82.4618	24.2094	100	0	26.3398	5112.63	8000	0	1638.46	313910	1	2	313960	37.3856	58.5282	62	1250	40740	10000	10000	5	2.875	600	850	2.875	7.125	130	11.1375
313959	1420	10609	429	172	131	424	22.2888	200	5.76923	20.1401	595.863	1404	45.5	309.999	8.28521	11765	41.4261	104	3	21.2665	3.36143	91.1073	12.3744	57.1429	0	10.039	8564.08	10000	5400	585.366	313959	2	1	313909	37.1328	58.3923	94	3500	40740	10000	10000	5	2.875	600	850	2.875	7.125	130	11.1375
313960	1425	1119	102	31	21	154	103.151	300	10.7143	94.5772	86.7825	460	0	77.4883	1.0014	1427	5.00702	28	0	4.35205	1.1416	74.0181	20.7469	100	0	25.4899	4589.12	8100	0	1945.81	313960	1	2	313910	37.3856	58.5282	62	1250	40740	10000	10000	5	2.875	600	850	2.875	7.125	130	11.1375
313901	1440	9042	413	565	199	389	32.9303	240	7.89474	40.5434	568.827	1178	36.6667	299.698	7.36667	10608	73.6667	152	5	38.9241	3.12	89.617	15.5267	46.1538	0	7.44275	9230.56	10000	8200	308.733	313901	2	1	313951	36.8865	58.7354	103	3400	40740	10000	10000	5	2.875	600	850	2.875	7.125	130	11.1375
313951	1440	10340	396	492	244	444	19.767	85.7143	6.38298	13.2191	620.054	1457	113.167	300.12	8.275	11916	82.75	188	14	38.9424	3.50471	88.4832	14.959	45	2.04082	7.71263	8936.81	9700	7900	304.309	313951	2	1	313901	36.8865	58.7354	101	3400	40740	10000	10000	5	2.875	600	850	2.875	7.125	130	11.1375
314305	1440	1306	118	232	45	224	107.029	600	17.6471	147.857	163.638	408	0	109.834	1.33681	1925	13.3681	34	0	8.99826	1.32759	86.3144	33.9841	100	0	21.7281	7077.78	10400	0	1589.13	314305	1	2	314355	36.9471	58.6504	82	1450	40740	10000	10000	5	2.875	600	850	2.875	7.125	130	11.1375
314355	1440	1281	118	193	51	269	94.0022	600	18.75	122.09	170.671	432	0	104.703	1.32778	1912	13.2778	32	0	7.96908	1.31862	84.1916	36.1579	100	0	22.8218	7493.06	9900	0	1164.44	314355	1	2	314305	36.9471	58.6504	89	1450	40740	10000	10000	5	2.875	600	850	2.875	7.125	130	11.1375
313903	480	681	0	0	0	19	171.629	514.286	36.9231	155.288	174.026	408.958	33.0556	124.358	1.45833	700	87.5	195	14	62.458	0.194444	101.616	2.32784	5.88235	0	2.3466	14937.5	17000	11700	1562	313903	2	1	313953	36.9108	58.7132	147	3600	40740	10000	10000	5	2.875	600	850	2.875	7.125	130	11.1375
313953	480	527	0	0	0	25	208.973	514.286	45.5696	166.584	149.024	348.917	37.1389	107.754	1.15	552	69	158	14	50.8601	0.153333	104.538	2.93492	13.5802	0	4.54214	16412.5	19100	12300	2056.35	313953	2	1	313903	36.9108	58.7132	157	3600	40740	10000	10000	5	2.875	600	850	2.875	7.125	130	11.1375
313143	1320	8126	400	482	179	346	35.18	225	8.61244	43.0131	553.462	1081	35.5556	305.699	7.22197	9533	108.33	209	8	58.792	2.64806	96.4821	14.8118	35	0	6.09337	9069.32	9600	8000	338.901	313143	2	1	313193	37	59	94	3600	40740	10000	10000	5	2.875	600	850	2.875	7.125	130	11.1375
315201	1350	8173	331	357	136	293	40.6961	257.143	8.61244	50.1613	521.123	1091.44	34.6111	308.124	6.88148	9290	103.222	209	7	60.091	2.58056	96.4397	13.8153	42.8571	0	6.85657	8968.89	9400	7900	339.491	315201	2	1	315251	37	58	93	3600	40740	10000	10000	5	2.875	600	850	2.875	7.125	130	11.1375
315251	1320	9178	328	346	144	330	22.3121	81.8182	7.46888	15.8343	542.437	1124.67	94.1111	282.698	7.82273	10326	117.341	241	22	59.546	2.86833	92.5051	14.2611	48.4848	4.31655	8.64249	8232.95	8700	7500	310.689	315251	2	1	315201	37	58	89	3600	40740	10000	10000	5	2.875	600	850	2.875	7.125	130	11.1375
313911	1435	159	9	4	0	0	226.465	300	60	93.2636	17.0372	160	0	30.4524	0.119861	172	0.599303	5	0	1.03412	0.114667	27.5062	7.3569	100	0	22.4359	2888.15	13400	0	4130.79	313911	1	2	313961	37.5319	58.4219	105	1500	40740	4000	9250	8	6.375	600	937.5	4.71429	4.625	106.25	7.025
313961	1435	160	10	5	1	0	215.055	300	30	95.3118	18.1405	323.333	0	36.2786	0.122648	176	0.61324	10	0	1.20982	0.117333	25.9022	8.58974	100	0	23.3319	2823.34	12000	0	4212.08	313961	1	2	313911	37.5319	58.4219	109	1500	40740	4000	9250	8	6.375	600	937.5	4.71429	4.625	106.25	7.025
313909	1415	9942	397	233	141	378	40.7008	600	6	74.0834	590.989	1533.33	9.83333	358.021	7.83816	11091	39.1908	100	1	23.2948	3.16886	92.355	12.2626	100	0	11.4929	8866.08	10500	5900	664.587	313909	2	1	313959	37.1328	58.3923	96	3500	40740	4000	9250	8	6.375	600	937.5	4.71429	4.625	106.25	7.025
313910	1420	1097	94	38	23	178	98.277	300	20	87.6466	85.0763	265	0	63.487	1.00704	1430	5.03521	15	0	3.76401	1.144	74.557	25.1131	100	0	27.8466	4622.54	8600	0	1640.16	313910	1	2	313960	37.3856	58.5282	62	1250	40740	4000	9250	8	6.375	600	937.5	4.71429	4.625	106.25	7.025
313959	1415	9729	365	167	128	396	23.8102	150	7.14286	20.6798	544.392	1204	48.3333	277.037	7.62191	10785	38.1095	84	4	18.7358	3.08143	89.4369	13.0899	72.2222	0	12.5483	8407.07	10000	5800	685.864	313959	2	1	313909	37.1328	58.3923	94	3500	40740	4000	9250	8	6.375	600	937.5	4.71429	4.625	106.25	7.025
313960	1420	963	68	17	22	117	122.476	300	13.0435	101.597	71.3075	425.333	0	74.4801	0.835915	1187	4.17958	23	0	4.27152	0.9496	67.4466	15.7818	100	0	22.9254	4181.69	8900	0	2091.45	313960	1	2	313910	37.3856	58.5282	62	1250	40740	4000	9250	8	6.375	600	937.5	4.71429	4.625	106.25	7.025
313901	1440	10440	412	582	198	426	31.6319	200	6.21762	40.8873	629.453	1448.42	33	368.163	8.37361	12058	83.7361	193	6	47.6043	3.54647	85.0256	15.32	50	0	8.0623	8757.64	9800	6600	687.647	313901	2	1	313951	36.8865	58.7354	103	3400	40740	4000	9250	8	6.375	600	937.5	4.71429	4.625	106.25	7.025
313951	1440	9752	387	486	265	368	21.4864	70.5882	6.93642	14.0481	579.759	1326.33	104.833	309.912	7.81806	11258	78.1806	173	17	39.5219	3.31118	85.9323	15.557	57.6923	3.38983	9.22059	8679.17	10000	6700	757.085	313951	2	1	313901	36.8865	58.7354	101	3400	40740	4000	9250	8	6.375	600	937.5	4.71429	4.625	106.25	7.025
314305	1440	1505	68	251	32	199	99.6152	600	15.3846	137.816	175.103	487.5	0	128.163	1.42708	2055	14.2708	39	0	10.2043	1.41724	82.8506	30.0537	100	0	20.6414	6793.75	8500	0	1746.79	314305	1	2	314355	36.9471	58.6504	82	1450	40740	4000	9250	8	6.375	600	937.5	4.71429	4.625	106.25	7.025
314355	1440	1119	89	182	24	228	100.846	600	18.75	124.956	144.608	410.667	0	96.5768	1.14028	1642	11.4028	32	0	7.52987	1.13241	79.549	34.6375	100	0	23.8618	7079.86	9800	0	1854.22	314355	1	2	314305	36.9471	58.6504	89	1450	40740	4000	9250	8	6.375	600	937.5	4.71429	4.625	106.25	7.025
313903	660	1303	0	0	0	45	292.638	1800	18.8482	490.21	241.361	801.139	8.5	259.636	2.04242	1348	122.545	382	4	128.284	0.374444	95.1144	2.54086	6.21118	0	1.89215	13981.8	15300	11100	1192.26	313903	2	1	313953	36.9108	58.7132	147	3600	40740	4000	9250	8	6.375	600	937.5	4.71429	4.625	106.25	7.025
313953	660	1437	0	0	0	72	224.148	1200	17.9551	328.6	284.621	857.694	14.25	280.228	2.28636	1509	137.182	401	6	133.943	0.419167	97.4522	3.66168	9.09091	0	3.01958	15300	18200	12300	1500.3	313953	2	1	313903	36.9108	58.7132	157	3600	40740	4000	9250	8	6.375	600	937.5	4.71429	4.625	106.25	7.025
313143	1305	9306	400	489	171	348	34.1446	200	6.45161	44.7063	620.685	1410.5	37	371.028	8.20996	10714	123.149	279	9	72.1408	2.97611	94.4241	15.233	43.75	6.0241	7.30014	8875.86	9600	7100	494.56	313143	2	1	313193	37	59	94	3600	40740	4000	9250	8	6.375	600	937.5	4.71429	4.625	106.25	7.025
315201	1305	7749	225	286	136	249	83.1707	1800	7.89474	221.154	491.776	1127.33	4.88889	327.018	6.62452	8645	99.3678	228	1	64.6478	2.40139	93.4124	11.1163	33.3333	0	6.58984	8687.36	9400	7200	521.449	315201	2	1	315251	37	58	93	3600	40740	4000	9250	8	6.375	600	937.5	4.71429	4.625	106.25	7.025
315251	1275	7686	246	304	163	261	25.3168	72	9	16.6319	468.8	977.778	102.778	260.195	6.79216	8660	101.882	200	25	51.6974	2.40556	89.8744	15.5176	50	3.88889	11.8621	7998.82	8900	6700	627.506	315251	2	1	315201	37	58	89	3600	40740	4000	9250	8	6.375	600	937.5	4.71429	4.625	106.25	7.025
313911	1440	157	2	1	0	0	244.258	300	42.8571	83.9574	17.0938	217	0	30.1142	0.111111	160	0.555556	7	0	0.955814	0.106667	31.3062	2.88462	100	0	16.7374	3287.15	13800	0	4462.97	313911	1	2	313961	37.5319	58.4219	105	1500	40740	10000	10000	8	3.625	600	1225	3.16667	4.625	112.5	8.2
313961	1435	166	3	2	0	0	205.976	300	42.8571	91.2143	19.3682	212.333	0	35.9294	0.119164	171	0.595819	7	0	1.08701	0.114	27.7915	2.60317	100	0	12.9074	3029.27	14100	0	4554.19	313961	1	2	313911	37.5319	58.4219	109	1500	40740	10000	10000	8	3.625	600	1225	3.16667	4.625	112.5	8.2
313909	1420	9778	315	168	129	347	46.2858	600	6.81818	78.2801	589.086	1378.67	0	363.487	7.56127	10737	37.8063	88	0	23.2561	3.06771	96.1854	10.9529	100	0	11.2302	9233.8	10900	0	853.896	313909	2	1	313959	37.1328	58.3923	96	3500	40740	10000	10000	8	3.625	600	1225	3.16667	4.625	112.5	8.2
313910	1425	1085	45	19	10	188	96.6638	300	18.75	84.9915	89.4702	290	0	69.4108	0.945263	1347	4.72632	16	0	3.6681	1.0776	80.4131	19.8031	100	0	25.7174	4985.61	8600	0	2017.88	313910	1	2	313960	37.3856	58.5282	62	1250	40740	10000	10000	8	3.625	600	1225	3.16667	4.625	112.5	8.2
313959	1420	9395	317	123	86	349	35.0856	600	6.38298	50.08	532.726	1395	12	339.702	7.23239	10270	36.162	94	1	22.9206	2.93429	92.3884	12.9336	83.3333	0	13.9059	8684.51	9900	4400	677.381	313959	2	1	313909	37.1328	58.3923	94	3500	40740	10000	10000	8	3.625	600	1225	3.16667	4.625	112.5	8.2
313960	1425	1143	46	19	13	179	102.328	300	10.7143	97.2691	85.8912	438.667	0	88.2021	0.982456	1400	4.91228	28	0	5.10274	1.12	66.7912	17.0849	100	0	24.0423	4141.05	8400	0	2361.63	313960	1	2	313910	37.3856	58.5282	62	1250	40740	10000	10000	8	3.625	600	1225	3.16667	4.625	112.5	8.2
313901	1440	9847	239	319	169	321	39.1626	300	7.59494	57.2587	589.912	1237.67	26.3333	346.173	7.56597	10895	75.6597	158	4	44.5459	3.20441	90.5879	10.9783	50	0	7.7302	9330.56	10700	7900	384.108	313901	2	1	313951	36.8865	58.7354	103	3400	40740	10000	10000	8	3.625	600	1225	3.16667	4.625	112.5	8.2
313951	1430	9933	277	356	216	345	28.9591	171.429	5.88235	28.0873	591.61	1547	56	377.358	7.78112	11127	77.8112	204	7	49.1692	3.27265	90.2583	14.5529	53.8462	0	10.6443	9116.08	10500	8200	325.738	313951	2	1	313901	36.8865	58.7354	101	3400	40740	10000	10000	8	3.625	600	1225	3.16667	4.625	112.5	8.2
314305	1440	1414	53	137	19	193	119.616	600	17.1429	162.061	160.65	466.667	0	116.931	1.26111	1816	12.6111	35	0	9.1622	1.25241	89.0921	21.8676	100	0	19.6093	7305.56	9800	0	1669.36	314305	1	2	314355	36.9471	58.6504	82	1450	40740	10000	10000	8	3.625	600	1225	3.16667	4.625	112.5	8.2
314355	1440	1510	101	131	29	249	112.111	600	13.0435	153.801	184.025	559.667	0	137.028	1.40278	2020	14.0278	46	0	10.5652	1.3931	85.6351	34.2014	100	0	25.6169	7621.53	9700	0	1440.98	314355	1	2	314305	36.9471	58.6504	89	1450	40740	10000	10000	8	3.625	600	1225	3.16667	4.625	112.5	8.2
313903	660	1097	0	0	0	21	110.342	266.667	29.3878	72.0758	202.581	510.417	62.25	130.166	1.69394	1118	101.636	245	27	65.0933	0.310556	99.2579	1.89857	3.7037	0	1.26767	14590.9	18400	13400	1504.81	313903	2	1	313953	36.9108	58.7132	147	3600	40740	10000	10000	8	3.625	600	1225	3.16667	4.625	112.5	8.2
313953	660	1346	0	0	0	37	94.3753	240	27.907	65.6307	260.985	548.25	61.25	167.153	2.09545	1383	125.727	258	30	81.2987	0.384167	95.8309	2.8469	8.21918	0	2.02843	15045.5	17800	14200	1027.23	313953	2	1	313903	36.9108	58.7132	157	3600	40740	10000	10000	8	3.625	600	1225	3.16667	4.625	112.5	8.2
313143	1260	8950	194	242	163	246	35.0432	200	7.59494	46.6543	600.193	1237.67	41.5	346.98	7.77381	9795	116.607	237	9	65.9473	2.72083	96.9605	9.71536	44.4444	0	6.78168	9114.29	9600	7600	367.146	313143	2	1	313193	37	59	94	3600	40740	10000	10000	8	3.625	600	1225	3.16667	4.625	112.5	8.2
315201	1350	8359	204	205	148	249	47.4571	257.143	8.10811	63.6401	514.966	1122.33	34.2222	328.811	6.78889	9165	101.833	222	7	64.0722	2.54583	96.2246	10.5374	50	0	6.90723	8948.89	9400	7700	376.606	315201	2	1	315251	37	58	93	3600	40740	10000	10000	8	3.625	600	1225	3.16667	4.625	112.5	8.2
315251	1380	8592	207	262	137	269	30.5976	128.571	7.28745	26.8336	476.688	1152.67	57.5556	292.589	6.86014	9467	102.902	247	14	62.7725	2.62972	92.8554	13.3614	44	2.3622	9.70856	8264.13	9000	7400	387.742	315251	2	1	315201	37	58	89	3600	40740	10000	10000	8	3.625	600	1225	3.16667	4.625	112.5	8.2
313911	1440	154	5	1	1	1	246.887	300	50	83.1243	17.6562	210	0	31.52	0.1125	162	0.5625	6	0	0.969813	0.108	32.7149	3.83648	100	0	16.0371	3435.07	13000	0	4622.55	313911	1	2	313961	37.5319	58.4219	105	1500	40740	10000	10000	0	0	2500	2500		5.125	86.25	10.4375
313961	1440	157	5	4	0	2	224.343	300	50	88.6733	19.4711	222	0	34.3663	0.116667	168	0.583333	6	0	1.00347	0.112	31.4125	4.91582	100	0	16.1387	3423.96	13400	0	4793.91	313961	1	2	313911	37.5319	58.4219	109	1500	40740	10000	10000	0	0	2500	2500		5.125	86.25	10.4375
313909	1420	9471	429	262	127	389	42.5415	600	6.89655	70.6532	584.099	1392	14.6667	339.318	7.51972	10678	37.5986	87	1	21.7115	3.05086	97.2895	12.8646	100	0	11.5699	9339.79	11400	7000	550.481	313909	2	1	313959	37.1328	58.3923	96	3500	40740	10000	10000	0	0	2500	2500		5.125	86.25	10.4375
313910	1425	986	100	27	13	170	98.6689	300	18.75	83.0972	82.7719	266.667	0	59.7735	0.909474	1296	4.54737	16	0	3.26201	1.0368	79.8359	25.3481	100	0	28.0231	4949.82	7900	0	1755.21	313910	1	2	313960	37.3856	58.5282	62	1250	40740	10000	10000	0	0	2500	2500		5.125	86.25	10.4375
313959	1420	9044	385	147	108	378	25.0989	200	7.40741	22.6883	506.533	1012.5	49	237.554	7.08592	10062	35.4296	81	3	16.7237	2.87486	91.4219	12.2574	62.5	0	10.5972	8593.66	10000	7300	548.328	313959	2	1	313909	37.1328	58.3923	94	3500	40740	10000	10000	0	0	2500	2500		5.125	86.25	10.4375
313960	1425	1021	82	17	24	122	101.442	300	20	88.1506	76.2105	265	0	60.1196	0.888421	1266	4.44211	15	0	3.35517	1.0128	72.2184	19.2568	100	0	23.7851	4477.54	8100	0	1901.78	313960	1	2	313910	37.3856	58.5282	62	1250	40740	10000	10000	0	0	2500	2500		5.125	86.25	10.4375
313901	1440	8637	428	597	194	396	42.6881	1200	8.57143	109.011	542.457	1061.67	0	288.566	7.11944	10252	71.1944	140	0	38.08	3.01529	88.2686	16.0198	35	0	7.37594	9091.67	10300	0	817.559	313901	2	1	313951	36.8865	58.7354	103	3400	40740	10000	10000	0	0	2500	2500		5.125	86.25	10.4375
313951	1440	8779	395	479	205	411	22.5792	200	8.82353	19.8311	541.651	1008.67	44.5	223.346	7.13125	10269	71.3125	136	6	29.0752	3.02029	89.9065	16.1512	51.8519	5.12821	8.15555	9080.56	10200	8000	282.911	313951	2	1	313901	36.8865	58.7354	101	3400	40740	10000	10000	0	0	2500	2500		5.125	86.25	10.4375
314305	1440	1281	106	220	44	182	131.505	600	17.6471	176.999	157.579	442	0	110.799	1.27292	1833	12.7292	34	0	8.76088	1.26414	88.5755	31.4506	100	0	23.1772	7263.19	8800	0	1078.82	314305	1	2	314355	36.9471	58.6504	82	1450	40740	10000	10000	0	0	2500	2500		5.125	86.25	10.4375
314355	1440	1302	97	191	38	193	88.4641	600	21.4286	107.718	166.351	359.333	0	97.7182	1.26458	1821	12.6458	28	0	7.37156	1.25586	87.3283	30.7931	100	0	20.6053	7772.22	11200	0	1226.13	314355	1	2	314305	36.9471	58.6504	89	1450	40740	10000	10000	0	0	2500	2500		5.125	86.25	10.4375
313903	660	358	0	0	0	14	278.536	553.846	92.3077	145.591	66.1553	154.917	26.8333	36.5935	0.563636	372	33.8182	78	13	17.8724	0.103333	95.5473	4.06598	14.2857	0	3.96215	14045.5	16200	12000	1108.94	313903	2	1	313953	36.9108	58.7132	147	3600	40740	10000	10000	0	0	2500	2500		5.125	86.25	10.4375
313953	660	425	0	0	0	17	243.073	800	86.747	184.649	81.1098	171.764	20.125	39.4062	0.669697	442	40.1818	83	9	18.8333	0.122778	93.0515	3.65294	8.33333	0	2.78432	14609.1	16900	11700	1375.4	313953	2	1	313903	36.9108	58.7132	157	3600	40740	10000	10000	0	0	2500	2500		5.125	86.25	10.4375
313143	1305	7518	381	489	178	334	37.5934	257.143	8.95522	47.3217	517.457	1027.33	31.8889	290.301	6.81992	8900	102.299	201	7	56.2613	2.47222	95.549	15.23	42.8571	0	7.51744	8981.61	9500	7900	340.564	313143	2	1	313193	37	59	94	3600	40740	10000	10000	0	0	2500	2500		5.125	86.25	10.4375
315201	1365	7883	293	374	142	280	40.6301	225	8.37209	48.7878	494.539	1110.83	37.3333	293.165	6.57289	8972	98.5934	215	8	57.7545	2.49222	96.5024	12.6894	31.3433	0	6.42987	8974.73	9500	8400	300.4	315201	2	1	315251	37	58	93	3600	40740	10000	10000	0	0	2500	2500		5.125	86.25	10.4375
315251	1275	7201	244	310	133	277	26.3044	100	9.18367	18.0572	447.846	914.667	76	227.713	6.40392	8165	96.0588	196	18	46.6729	2.26806	92.809	15.2968	47.8261	1.44928	10.2411	8260	8900	7400	409.935	315251	2	1	315201	37	58	89	3600	40740	10000	10000	0	0	2500	2500		5.125	86.25	10.4375
313911	1435	162	5	6	1	0	238.945	300	42.8571	83.7678	18.4855	240.333	0	32.0954	0.121254	174	0.606272	7	0	0.992145	0.116	32.9053	6.15616	100	0	20.001	3455.05	13800	0	4500.82	313911	1	2	313961	37.5319	58.4219	105	1500	40740	10000	10000	0	0	2500	2500		2.5	47.5	15.4
313961	1435	146	2	7	0	0	225.879	300	50	88.4686	18.1603	204	0	34.2106	0.108014	155	0.54007	6	0	0.997015	0.103333	29.0445	4.89011	100	0	17.9757	3165.85	13700	0	4713.35	313961	1	2	313911	37.5319	58.4219	109	1500	40740	10000	10000	0	0	2500	2500		2.5	47.5	15.4
313909	1425	8987	493	293	138	443	40.8658	600	6.25	67.8017	560.416	1520	0	331.347	7.26596	10354	36.3298	96	0	21.2387	2.95829	95.9028	14.5878	71.4286	0	10.4625	9206.67	12200	0	821.845	313909	2	1	313959	37.1328	58.3923	96	3500	40740	10000	10000	0	0	2500	2500		2.5	47.5	15.4
313910	1420	1008	82	44	9	166	103.67	300	18.75	89.649	83.9977	314.667	0	61.5028	0.921831	1309	4.60915	16	0	3.3764	1.0472	81.037	25.5676	100	0	28.5353	5024.3	8900	0	1745.52	313910	1	2	313960	37.3856	58.5282	62	1250	40740	10000	10000	0	0	2500	2500		2.5	47.5	15.4
313959	1425	8538	473	175	110	425	29.975	300	7.14286	36.5012	505.264	1372	0	267.529	6.82175	9721	34.1088	84	0	17.5185	2.77743	92.4972	15.3953	100	0	11.9357	8694.74	10000	0	848.781	313959	2	1	313909	37.1328	58.3923	94	3500	40740	10000	10000	0	0	2500	2500		2.5	47.5	15.4
313960	1420	901	80	24	20	153	112.472	300	14.2857	94.4858	71.3239	329	0	61.7453	0.829577	1178	4.14789	21	0	3.53842	0.9424	71.2801	20.8945	100	0	25.6658	4419.37	8600	0	2007.49	313960	1	2	313910	37.3856	58.5282	62	1250	40740	10000	10000	0	0	2500	2500		2.5	47.5	15.4
313901	1434	8290	436	628	208	432	35.6646	240	8.69565	42.884	529.285	1035	35	292.933	6.96932	9994	69.4028	138	5	38.4847	2.93941	88.1338	18.0996	57.1429	0	8.05832	9077.78	11900	6200	478.633	313901	2	1	313951	36.8865	58.7354	103	3400	40740	10000	10000	0	0	2500	2500		2.5	47.5	15.4
313951	1434	8102	415	518	223	445	25.3889	240	9.23077	24.4016	511.072	1013.33	56.25	233.066	6.76639	9703	67.3819	130	5	30.1722	2.85382	89.2189	19.4041	60	5.19481	10.3161	9011.11	13500	7700	516.95	313951	2	1	313901	36.8865	58.7354	101	3400	40740	10000	10000	0	0	2500	2500		2.5	47.5	15.4
314305	1440	1180	116	261	37	207	116.611	600	20.6897	158.705	154.89	382.5	0	110.589	1.25069	1801	12.5069	29	0	8.83569	1.24207	84.7307	36.5235	100	0	23.3965	6947.92	9400	0	1863.95	314305	1	2	314355	36.9471	58.6504	82	1450	40740	10000	10000	0	0	2500	2500		2.5	47.5	15.4
314355	1440	1204	109	204	37	188	108.763	600	18.1818	143.838	158.444	392	0	97.4998	1.20972	1742	12.0972	33	0	7.44174	1.20138	86.8524	33.7805	100	0	23.0587	7729.86	10700	0	1185.33	314355	1	2	314305	36.9471	58.6504	89	1450	40740	10000	10000	0	0	2500	2500		2.5	47.5	15.4
313903	660	450	0	0	0	31	317.451	900	43.6364	247.978	81.3763	325.417	13.2222	82.5626	0.728788	481	43.7273	165	8	41.9135	0.133611	90.4143	6.80531	18.1818	0	5.9075	13290.9	16100	11200	1426.03	313903	2	1	313953	36.9108	58.7132	147	3600	40740	10000	10000	0	0	2500	2500		2.5	47.5	15.4
313953	660	510	0	0	0	37	284.023	720	33.9623	204.544	98.7614	418.111	20.5556	106.495	0.828788	547	49.7273	212	10	53.9715	0.151944	91.9514	6.12503	23.0769	0	7.37221	14436.4	17800	11600	2057.92	313953	2	1	313903	36.9108	58.7132	157	3600	40740	10000	10000	0	0	2500	2500		2.5	47.5	15.4
313143	1290	7174	380	546	170	370	36.1654	257.143	8.82353	42.5264	505.504	1042.67	32.2778	291.486	6.69767	8640	100.465	204	7	56.6595	2.4	94.9777	17.3983	35	0	6.72521	8927.91	9500	7800	347.634	313143	2	1	313193	37	59	94	3600	40740	10000	10000	0	0	2500	2500		2.5	47.5	15.4
315201	1320	7296	289	400	145	311	41.0082	225	8.65385	47.291	478.494	1086.22	37.7778	286.405	6.3947	8441	95.9205	208	8	56.489	2.34472	95.7967	15.7211	40	3.36538	7.55388	8909.09	9400	7900	309.191	315201	2	1	315251	37	58	93	3600	40740	10000	10000	0	0	2500	2500		2.5	47.5	15.4
315251	1320	7120	280	356	136	337	29.1775	105.882	9.67742	23.2009	437.307	909.333	70.8333	234.945	6.23409	8229	93.5114	186	17	47.521	2.28583	92.4157	17.8275	52	5.88235	11.1778	8225	9000	7100	492.962	315251	2	1	315201	37	58	89	3600	40740	10000	10000	0	0	2500	2500		2.5	47.5	15.4
313911	1435	171	7	1	0	0	231.495	300	60	90.7812	19.0918	185	0	31.7546	0.124739	179	0.623693	5	0	1.0213	0.119333	32.6199	3.20872	100	0	14.0458	3425.09	13000	0	4551.43	313911	1	2	313961	37.5319	58.4219	105	1500	40740	10000	10000	3	1	1000	1750	2	2.625	75	17.8375
313961	1435	174	8	3	0	0	216.226	300	37.5	89.7526	21.6225	269.333	0	36.1697	0.12892	185	0.644599	8	0	1.07514	0.123333	33.5486	5.6891	100	0	20.0248	3656.79	14500	0	4925.51	313961	1	2	313911	37.5319	58.4219	109	1500	40740	10000	10000	3	1	1000	1750	2	2.625	75	17.8375
313909	1420	9262	475	283	130	453	38.7256	600	7.31707	66.7296	577.506	1320	16.6667	328.31	7.4669	10603	37.3345	82	1	21.0639	3.02943	96.6146	15.0834	100	0	11.6645	9275	12500	6100	589.976	313909	2	1	313959	37.1328	58.3923	96	3500	40740	10000	10000	3	1	1000	1750	2	2.625	75	17.8375
313910	1420	992	88	47	10	143	102.111	300	15.7895	87.0449	81.3192	380	0	59.7275	0.901408	1280	4.50704	19	0	3.28515	1.024	79.0891	25.4459	100	0	28.8699	4903.52	9600	0	1797.02	313910	1	2	313960	37.3856	58.5282	62	1250	40740	10000	10000	3	1	1000	1750	2	2.625	75	17.8375
313959	1420	8747	427	189	119	405	26.7974	200	7.59494	25.353	512.183	1027	46.5	256.357	6.96268	9887	34.8134	79	3	17.3687	2.82486	93.2761	15.006	85.7143	0	12.5548	8767.96	10300	6700	536.809	313959	2	1	313909	37.1328	58.3923	94	3500	40740	10000	10000	3	1	1000	1750	2	2.625	75	17.8375
313960	1420	947	85	34	19	115	110.812	300	16.6667	93.0218	71.696	288	0	61.7767	0.84507	1200	4.22535	18	0	3.60925	0.96	70.8712	21.5012	100	0	25.9489	4394.01	11200	0	2016.48	313960	1	2	313910	37.3856	58.5282	62	1250	40740	10000	10000	3	1	1000	1750	2	2.625	75	17.8375
313901	1440	8518	420	630	199	477	31.4517	240	8.82353	38.1058	539.773	1031.33	35.8333	279.945	7.11389	10244	71.1389	136	5	36.7676	3.01294	87.8169	18.7631	62.5	0	8.66098	9045.14	9900	7700	347.577	313901	2	1	313951	36.8865	58.7354	103	3400	40740	10000	10000	3	1	1000	1750	2	2.625	75	17.8375
313951	1440	8241	441	510	222	392	23.3632	100	8.63309	15.0554	511.65	1054.08	89	230.772	6.80972	9806	68.0972	139	12	30.1651	2.88412	88.7514	18.4408	59.2593	3.0303	9.08984	8963.89	9600	8100	293.118	313951	2	1	313901	36.8865	58.7354	101	3400	40740	10000	10000	3	1	1000	1750	2	2.625	75	17.8375
314305	1440	1074	89	265	35	236	126.931	600	20.6897	163.103	145.909	345.833	0	98.9867	1.17986	1699	11.7986	29	0	7.89038	1.17172	87.7202	40.7562	100	0	25.7736	7193.06	9000	0	1179.96	314305	1	2	314355	36.9471	58.6504	82	1450	40740	10000	10000	3	1	1000	1750	2	2.625	75	17.8375
314355	1440	1081	109	182	36	211	119.299	600	20	153.963	147.809	400	4.66667	92.5105	1.12431	1619	11.2431	30	1	6.88118	1.11655	87.1645	40.4809	100	0	26.43	7757.64	11100	2800	934.64	314355	1	2	314305	36.9471	58.6504	89	1450	40740	10000	10000	3	1	1000	1750	2	2.625	75	17.8375
313903	660	1287	0	0	0	57	117.004	327.273	31.8584	107.516	228.256	423.75	40.9444	143.709	2.03636	1344	122.182	226	22	76.7591	0.373333	92.3933	4.45155	9.09091	0	2.25137	13581.8	15200	12700	740.784	313903	2	1	313953	36.9108	58.7132	147	3600	40740	10000	10000	3	1	1000	1750	2	2.625	75	17.8375
313953	660	1381	0	0	0	117	93.2019	327.273	24	84.2156	262.463	575	40.6389	155.167	2.2697	1498	136.182	300	22	83.7375	0.416111	90.4459	5.79311	10.5556	0	3.73966	14200	16400	12500	1109.46	313953	2	1	313903	36.9108	58.7132	157	3600	40740	10000	10000	3	1	1000	1750	2	2.625	75	17.8375
313143	1380	7879	383	547	166	428	34.1232	225	9.47368	41.757	513.885	971.111	36	277.425	6.81377	9403	102.207	190	8	54.0683	2.61194	95.0624	18.0868	75	4.54545	9.15771	8935.87	9400	7800	322.214	313143	2	1	313193	37	59	94	3600	40740	10000	10000	3	1	1000	1750	2	2.625	75	17.8375
315201	1335	7814	283	416	146	341	36.4127	300	9.09091	45.2332	504.654	1023	29	280.469	6.74157	9000	101.124	198	6	55.44	2.5	96.0251	15.6996	50	0	8.32446	8930.34	9400	7900	276.171	315201	2	1	315251	37	58	93	3600	40740	10000	10000	3	1	1000	1750	2	2.625	75	17.8375
315251	1320	7412	274	396	145	312	27.0931	85.7143	9.375	18.8555	454.743	928	90.4444	244.986	6.46894	8539	97.0341	192	21	49.7415	2.37194	92.8626	17.7097	62.069	4.48718	11.7214	8264.77	9100	7400	450.262	315251	2	1	315201	37	58	89	3600	40740	10000	10000	3	1	1000	1750	2	2.625	75	17.8375
313911	1440	148	11	1	1	2	230.153	300	60	88.5151	16.7847	160	0	30.2846	0.113194	163	0.565972	5	0	0.987327	0.108667	28.3565	9.98299	100	0	27.6913	2977.43	12200	0	4297.5	313911	1	2	313961	37.5319	58.4219	105	1500	40740	10000	10000	5	2	1000	1750	4	1.625	95	18.6375
313961	1440	152	7	3	0	0	238.429	300	60	83.8176	18.5486	150	0	29.7476	0.1125	162	0.5625	5	0	0.910729	0.108	33.413	4.52381	100	0	15.896	3642.01	13800	0	4883.77	313961	1	2	313911	37.5319	58.4219	109	1500	40740	10000	10000	5	2	1000	1750	4	1.625	95	18.6375
313909	1420	9101	519	285	151	449	45.9733	600	6.97674	81.6197	563.633	1386	0	340.358	7.39789	10505	36.9894	86	0	22.0933	3.00143	94.8027	15.6878	100	0	12.0226	9101.06	11400	0	811.818	313909	2	1	313959	37.1328	58.3923	96	3500	40740	10000	10000	5	2	1000	1750	4	1.625	95	18.6375
313910	1425	1023	92	33	18	187	103.571	300	15	90.2021	84.2035	346.667	0	61.2738	0.949474	1353	4.74737	20	0	3.46299	1.0824	79.9264	26.9437	100	0	28.5571	4955.44	7700	0	1602.85	313910	1	2	313960	37.3856	58.5282	62	1250	40740	10000	10000	5	2	1000	1750	4	1.625	95	18.6375
313959	1420	9315	493	194	112	444	24.0308	120	6.74157	20.0355	544.423	1250.83	60.8333	270.738	7.43521	10558	37.1761	89	5	18.5076	3.01657	92.9877	15.2101	72.7273	0	12.3395	8740.85	10100	7100	575.944	313959	2	1	313909	37.1328	58.3923	94	3500	40740	10000	10000	5	2	1000	1750	4	1.625	95	18.6375
313960	1425	950	80	20	19	190	108.188	300	15.7895	91.237	76.6386	306	0	67.9506	0.883509	1259	4.41754	19	0	3.84768	1.0072	73.0843	21.3273	100	0	26.1179	4531.23	8200	0	1959.48	313960	1	2	313910	37.3856	58.5282	62	1250	40740	10000	10000	5	2	1000	1750	4	1.625	95	18.6375
313901	1430	8363	457	633	234	450	36.4377	240	9.02256	47.1218	534.19	1032	33.3333	286.966	7.08881	10137	70.8881	133	5	38.1026	2.98147	87.5144	19.2182	50	0	8.27817	9013.99	9900	7500	370.334	313901	2	1	313951	36.8865	58.7354	103	3400	40740	10000	10000	5	2	1000	1750	4	1.625	95	18.6375
313951	1440	8866	438	541	258	479	21.4116	75	8.33333	13.5199	557.278	1116	116	245	7.34861	10582	73.4861	144	16	31.4881	3.11235	89.5215	18.8328	57.6923	3.19149	9.65188	9041.67	10900	7800	382.154	313951	2	1	313901	36.8865	58.7354	101	3400	40740	10000	10000	5	2	1000	1750	4	1.625	95	18.6375
314305	1440	1164	114	255	31	233	100.989	600	16.6667	125.498	155.267	438	0	112.646	1.24792	1797	12.4792	36	0	8.96441	1.23931	83.7314	35.8918	100	0	21.1403	6865.97	8800	0	2002.89	314305	1	2	314355	36.9471	58.6504	82	1450	40740	10000	10000	5	2	1000	1750	4	1.625	95	18.6375
314355	1440	1217	85	191	33	250	90.6773	600	19.3548	109.326	162.013	418.5	0	102.838	1.23333	1776	12.3333	31	0	7.7746	1.22483	85.2294	36.5039	100	0	23.3077	7585.42	12600	0	1664.79	314355	1	2	314305	36.9471	58.6504	89	1450	40740	10000	10000	5	2	1000	1750	4	1.625	95	18.6375
313903	660	1178	0	0	0	51	96.3136	342.857	30.9013	83.9752	216.268	485.417	33.8333	117.017	1.86212	1229	111.727	233	21	55.5519	0.341389	92.3315	5.41356	14.2857	1.53846	3.77543	13572.7	15200	11600	1060.95	313903	2	1	313953	36.9108	58.7132	147	3600	40740	10000	10000	5	2	1000	1750	4	1.625	95	18.6375
313953	660	1236	0	0	0	94	82.3521	276.923	27.7992	65.0807	244.076	503.611	48.0278	115.34	2.01515	1330	120.909	259	26	57.3957	0.369444	92.0093	7.23277	19.1304	2.5	4.81128	14445.5	16500	12400	1195.72	313953	2	1	313903	36.9108	58.7132	157	3600	40740	10000	10000	5	2	1000	1750	4	1.625	95	18.6375
313143	1260	6933	398	509	183	334	38.494	257.143	9.32642	47.0162	499.794	986.444	31.5	284.402	6.63254	8357	99.4881	193	7	55.4704	2.32139	94.8202	18.4054	52.9412	5.64516	8.17069	8913.1	9500	7900	333.016	313143	2	1	313193	37	59	94	3600	40740	10000	10000	5	2	1000	1750	4	1.625	95	18.6375
315201	1275	7061	304	381	161	280	44.6323	200	8.57143	53.8803	476.059	1073.33	41.5	284.425	6.42118	8187	96.3176	210	9	56.9103	2.27417	95.0917	16.3592	57.1429	4.31034	8.90588	8843.53	9500	8100	289.196	315201	2	1	315251	37	58	93	3600	40740	10000	10000	5	2	1000	1750	4	1.625	95	18.6375
315251	1350	8374	320	409	179	320	23.7342	75	7.86026	16.4656	501.178	1043.22	102.667	246.94	7.11259	9602	106.689	229	24	51.3387	2.66722	93.7828	16.5761	62.5	4.46927	11.097	8346.67	9000	7200	389.929	315251	2	1	315201	37	58	89	3600	40740	10000	10000	5	2	1000	1750	4	1.625	95	18.6375
313911	1440	195	14	6	0	1	228.333	300	60	88.5222	22.3102	191.667	0	34.4646	0.15	216	0.75	5	0	1.07367	0.144	36.9246	12.2093	100	0	30.359	3877.08	12700	0	4509.04	313911	1	2	313961	37.5319	58.4219	105	1500	40740	10000	10000	1	0.25	600	2075	1	1.75	53.75	16.2
313961	1440	185	13	13	2	1	215.922	300	42.8571	92.3568	24.3125	238	0	38.213	0.148611	214	0.743056	7	0	1.15618	0.142667	36.3086	14.1392	100	0	30.0281	3957.64	13400	0	4868.76	313961	1	2	313911	37.5319	58.4219	109	1500	40740	10000	10000	1	0.25	600	2075	1	1.75	53.75	16.2
313909	1425	9924	535	273	154	520	35.8297	300	6.59341	50.1396	616.181	1516.67	0	356.664	8.00421	11406	40.0211	91	0	22.8903	3.25886	94.9854	15.334	71.4286	0	10.9048	9118.6	11500	0	804.355	313909	2	1	313959	37.1328	58.3923	96	3500	40740	10000	10000	1	0.25	600	2075	1	1.75	53.75	16.2
313910	1425	1262	103	38	10	208	83.1025	300	15	74.4156	103.041	330	0	70.1359	1.13754	1621	5.68772	20	0	3.90915	1.2968	82.558	24.3738	100	0	24.3667	5118.6	8000	0	1508.89	313910	1	2	313960	37.3856	58.5282	62	1250	40740	10000	10000	1	0.25	600	2075	1	1.75	53.75	16.2
313959	1425	10677	533	185	109	465	21.8324	150	5.66038	20.0408	631.876	1590	0	339.743	8.3993	11969	41.9965	106	0	21.7786	3.41971	94.0724	13.9691	75	0	11.352	8842.81	9900	0	812.917	313959	2	1	313909	37.1328	58.3923	94	3500	40740	10000	10000	1	0.25	600	2075	1	1.75	53.75	16.2
313960	1425	1171	88	30	12	188	92.6679	300	10.7143	80.73	92.1895	438.667	0	78.0224	1.04491	1489	5.22456	28	0	4.37682	1.1912	75.4273	19.3813	100	0	22.8629	4676.49	8300	0	1925.28	313960	1	2	313910	37.3856	58.5282	62	1250	40740	10000	10000	1	0.25	600	2075	1	1.75	53.75	16.2
313901	1436	9624	458	667	252	487	31.8001	171.429	7.5	39.096	609.414	1200	49	329.944	8	11488	79.7778	160	7	43.244	3.37882	88.2349	17.6723	60	0	8.29072	9088.19	10000	8000	312.805	313901	2	1	313951	36.8865	58.7354	103	3400	40740	10000	10000	1	0.25	600	2075	1	1.75	53.75	16.2
313951	1436	10502	440	582	262	447	19.0883	54.5455	6.89655	12.0141	648.992	1352	148.5	315.977	8.5188	12233	84.9514	174	22	40.5741	3.59794	89.8309	16.8944	53.5714	3.40136	9.29175	9072.92	9900	8100	331.918	313951	2	1	313901	36.8865	58.7354	101	3400	40740	10000	10000	1	0.25	600	2075	1	1.75	53.75	16.2
314305	1440	1310	98	269	26	223	109.173	600	17.1429	147.566	164.795	431.667	0	110.49	1.3375	1926	13.375	35	0	8.85365	1.32828	86.5938	33.0224	100	0	21.6337	7100.69	10200	0	1429.72	314305	1	2	314355	36.9471	58.6504	82	1450	40740	10000	10000	1	0.25	600	2075	1	1.75	53.75	16.2
314355	1440	1277	90	191	38	226	93.0358	600	19.3548	119.243	165.516	382.333	0	100.187	1.26528	1822	12.6528	31	0	7.54	1.25655	84.6754	34.5241	100	0	21.3112	7536.11	9100	0	1329.66	314355	1	2	314305	36.9471	58.6504	89	1450	40740	10000	10000	1	0.25	600	2075	1	1.75	53.75	16.2
313903	660	2274	0	0	0	86	48.1496	146.939	15.6863	35.2861	409.886	816	98	207.181	3.57576	2360	214.545	459	49	112.747	0.655556	94.2486	3.61204	5.66449	1.36986	1.39995	13854.5	15200	12800	765.582	313903	2	1	313953	36.9108	58.7132	147	3600	40740	10000	10000	1	0.25	600	2075	1	1.75	53.75	16.2
313953	660	2203	0	0	0	138	42.1449	101.408	19.0981	22.8614	423.609	691.167	140.028	169.669	3.54697	2341	212.818	377	71	87.8913	0.650278	91.4881	5.47952	10.8753	1.47059	2.68487	14363.6	16000	13200	781.924	313953	2	1	313903	36.9108	58.7132	157	3600	40740	10000	10000	1	0.25	600	2075	1	1.75	53.75	16.2
313143	1335	8603	423	526	200	408	31.9618	163.636	8	36.4149	574.83	1147	50.1111	321.268	7.61049	10160	114.157	225	11	62.5889	2.82222	95.0873	16.4197	41.6667	6.66667	6.63084	8938.2	9400	8000	337.374	313143	2	1	313193	37	59	94	3600	40740	10000	10000	1	0.25	600	2075	1	1.75	53.75	16.2
315201	1380	8590	335	399	167	372	38.3735	257.143	7.40741	48.2264	534.659	1269	30.3333	313.267	7.1471	9863	107.207	243	7	61.708	2.73972	95.3483	15.3783	42.8571	0	7.69291	8867.39	9400	7700	311.067	315201	2	1	315251	37	58	93	3600	40740	10000	10000	1	0.25	600	2075	1	1.75	53.75	16.2
315251	1350	9596	330	388	172	365	21.5765	90	6.61765	15.7341	568.184	1284.44	91.1111	296.066	8.03778	10851	120.567	272	20	61.1356	3.01417	94.1573	15.2632	50	4.49438	9.93845	8380	9000	7300	366.727	315251	2	1	315201	37	58	89	3600	40740	10000	10000	1	0.25	600	2075	1	1.75	53.75	16.2
313911	1440	191	7	2	2	0	226.667	300	50	91.8588	21.3889	204	0	34.6919	0.140278	202	0.701389	6	0	1.09023	0.134667	34.752	4.65812	100	0	16.4913	3648.96	13800	0	4547.53	313911	1	2	313961	37.5319	58.4219	105	1500	40740	10000	10000	0	0	2500	2500		1.375	52.5	14.3625
313961	1440	173	11	1	1	4	231.75	300	60	84.2804	21.6146	168.333	0	31.6927	0.131944	190	0.659722	5	0	0.95861	0.126667	37.6529	8.19444	100	0	23.1487	4104.17	13000	0	4931.73	313961	1	2	313911	37.5319	58.4219	109	1500	40740	10000	10000	0	0	2500	2500		1.375	52.5	14.3625
313909	1425	11583	489	244	129	512	36.3918	600	6	68.4704	705.862	1566.67	0	405.227	9.09263	12957	45.4632	100	0	26.0641	3.702	96.2939	12.05	100	0	9.21657	9244.21	10700	0	889.555	313909	2	1	313959	37.1328	58.3923	96	3500	40740	10000	10000	0	0	2500	2500		1.375	52.5	14.3625
313910	1415	1409	97	42	16	133	86.1431	300	13.6364	84.0431	110.491	406.667	0	76.0215	1.19929	1697	5.99647	22	0	4.17082	1.3576	84.4751	21.3325	100	0	26.9896	5237.46	8700	0	1546.18	313910	1	2	313960	37.3856	58.5282	62	1250	40740	10000	10000	0	0	2500	2500		1.375	52.5	14.3625
313959	1425	10705	434	160	137	427	21.0719	100	5.30973	16.134	619.815	1563.17	90	316.017	8.32491	11863	41.6246	113	6	20.9736	3.38943	94.5129	13.1107	57.1429	0	11.1635	8884.21	9900	7100	571.422	313959	2	1	313909	37.1328	58.3923	94	3500	40740	10000	10000	0	0	2500	2500		1.375	52.5	14.3625
313960	1415	1041	74	20	18	184	101.962	300	14.2857	88.9328	83.8916	315	0	72.2845	0.944876	1337	4.72438	21	0	4.04677	1.0696	74.8205	19.6755	100	0	24.8272	4638.87	8000	0	1998.9	313960	1	2	313910	37.3856	58.5282	62	1250	40740	10000	10000	0	0	2500	2500		1.375	52.5	14.3625
313901	1387	12503	398	559	220	472	26.1192	200	5.12821	33.7196	786.078	1833	40	458.204	10.2033	14152	101.813	234	6	58.8306	4.16235	88.9781	13.4518	66.6667	0	7.68512	9164.75	9900	7400	363.805	313901	2	1	313951	36.8865	58.7354	103	3400	40740	10000	10000	0	0	2500	2500		1.375	52.5	14.3625
313951	1397	10355	370	487	231	354	19.7182	150	7.01754	15.7266	646.575	1311	88	309.84	8.44452	11797	84.2643	171	8	40.0636	3.46971	90.7992	15.1676	59.0909	1.86916	9.92135	9170.71	13200	8100	462.06	313951	2	1	313901	36.8865	58.7354	101	3400	40740	10000	10000	0	0	2500	2500		1.375	52.5	14.3625
314305	1440	1980	100	253	41	239	95.6816	600	11.7647	144.223	226.435	680	0	165.231	1.81458	2613	18.1458	51	0	13.0931	1.80207	86.8818	26.1101	100	0	21.8999	7124.31	9300	0	1404.42	314305	1	2	314355	36.9471	58.6504	82	1450	40740	10000	10000	0	0	2500	2500		1.375	52.5	14.3625
314355	1440	1365	90	208	27	183	105.051	600	18.1818	139.207	170.318	412.5	0	109.727	1.30069	1873	13.0069	33	0	8.38028	1.29172	87.2347	31.9783	100	0	22.0202	7763.89	11000	0	994.472	314355	1	2	314305	36.9471	58.6504	89	1450	40740	10000	10000	0	0	2500	2500		1.375	52.5	14.3625
313903	660	901	0	0	0	25	209.067	900	26.1818	233.402	167.713	527.083	20	170.387	1.40303	926	84.1818	275	8	84.3573	0.257222	98.5776	3.15549	12	0	2.96813	14490.9	18000	12800	1379.36	313903	2	1	313953	36.9108	58.7132	147	3600	40740	10000	10000	0	0	2500	2500		1.375	52.5	14.3625
313953	660	1163	0	0	0	61	155.259	514.286	18.0905	141.123	232.239	840.222	27.2222	245.04	1.85455	1224	111.273	398	14	118.904	0.34	97.2206	5.50975	14.2857	0	3.35818	15263.6	17200	13800	1098.16	313953	2	1	313903	36.9108	58.7132	157	3600	40740	10000	10000	0	0	2500	2500		1.375	52.5	14.3625
313143	1290	11036	362	477	184	383	28.1922	150	5.04202	33.9057	736.448	1844.5	54	458.494	9.64496	12442	144.674	357	12	88.5574	3.45611	95.7447	13.0614	34.375	3.87597	5.98221	9000	9500	7800	382.768	313143	2	1	313193	37	59	94	3600	40740	10000	10000	0	0	2500	2500		1.375	52.5	14.3625
315201	1320	9936	309	351	154	369	33.8417	225	7.17131	45.1939	632.223	1255	39.5556	356.548	8.42348	11119	126.352	251	8	70.5185	3.08861	95.9922	12.1546	33.3333	0	5.72436	8927.27	9400	7800	274.991	315201	2	1	315251	37	58	93	3600	40740	10000	10000	0	0	2500	2500		1.375	52.5	14.3625
315251	1365	9891	300	349	185	322	20.3865	64.2857	6.47482	13.2801	578.457	1343.67	124.444	283.555	8.09304	11047	121.396	278	28	57.5719	3.06861	95.0735	14.0899	50	1.47783	10.6875	8461.54	9000	7700	359.722	315251	2	1	315201	37	58	89	3600	40740	10000	10000	0	0	2500	2500		1.375	52.5	14.3625
313911	1440	214	6	2	1	1	217.317	300	50	93.2439	22.9537	200	0	35.5543	0.155556	224	0.777778	6	0	1.16037	0.149333	35.3571	4.60705	100	0	17.6602	3712.5	12000	0	4414.58	313911	1	2	313961	37.5319	58.4219	105	1500	40740	10000	10000	4	2	1000	1375	2.66667	3.25	170	14.725
313961	1440	237	5	3	2	3	216.331	300	37.5	96.9078	27.8044	258.667	0	44.1287	0.173611	250	0.868056	8	0	1.36038	0.166667	38.9399	6.70573	100	0	23.3635	4244.44	13400	0	4861.52	313961	1	2	313911	37.5319	58.4219	109	1500	40740	10000	10000	4	2	1000	1375	2.66667	3.25	170	14.725
313909	1425	12240	375	161	143	404	31.4651	300	6	47.7554	723.609	1568.17	0	430.09	9.34947	13323	46.7474	100	0	27.9931	3.80657	96.6411	9.83054	60	0	9.17576	9277.54	11500	0	754.533	313909	2	1	313959	37.1328	58.3923	96	3500	40740	10000	10000	4	2	1000	1375	2.66667	3.25	170	14.725
313910	1425	1364	53	37	11	119	85.3269	300	14.2857	79.6005	102.775	399	0	72.3058	1.11158	1584	5.55789	21	0	3.88442	1.2672	82.1958	16.7463	100	0	23.0622	5096.14	7700	0	1678.87	313910	1	2	313960	37.3856	58.5282	62	1250	40740	10000	10000	4	2	1000	1375	2.66667	3.25	170	14.725
313959	1425	10877	379	143	118	396	30.0559	600	5.26316	45.5435	618.444	1650	12.5	409.497	8.36	11913	41.8	114	1	27.5393	3.40371	93.0347	13.2132	80	0	12.351	8745.26	9800	5300	712.412	313959	2	1	313909	37.1328	58.3923	94	3500	40740	10000	10000	4	2	1000	1375	2.66667	3.25	170	14.725
313960	1425	1479	50	27	16	204	96.8157	300	10.3448	93.6919	108.629	486	0	109.534	1.24632	1776	6.23158	29	0	6.42274	1.4208	74.7029	16.4498	100	0	22.7214	4631.58	8600	0	2041.13	313960	1	2	313910	37.3856	58.5282	62	1250	40740	10000	10000	4	2	1000	1375	2.66667	3.25	170	14.725
313901	1440	12566	245	329	247	309	25.15	240	6.41711	32.3522	740.441	1449.25	32.0833	405.319	9.51111	13696	95.1111	187	5	51.8139	4.02824	90.2104	9.06124	50	0	5.82147	9291.67	9900	7700	299.421	313901	2	1	313951	36.8865	58.7354	103	3400	40740	10000	10000	4	2	1000	1375	2.66667	3.25	170	14.725
313951	1440	12428	279	367	252	351	24.9165	133.333	5.12821	24.1949	733.884	1872	72.75	509.53	9.49792	13677	94.9792	234	9	64.7396	4.02265	91.1097	13.5957	52.1739	1.88679	10.03	9202.08	10500	7700	356.773	313951	2	1	313901	36.8865	58.7354	101	3400	40740	10000	10000	4	2	1000	1375	2.66667	3.25	170	14.725
314305	1440	1614	55	158	19	205	97.6351	600	13.0435	125.05	177.898	590.333	0	129.561	1.42431	2051	14.2431	46	0	10.1989	1.41448	87.0342	23.0575	100	0	20.6043	7136.81	9500	0	1561.46	314305	1	2	314355	36.9471	58.6504	82	1450	40740	10000	10000	4	2	1000	1375	2.66667	3.25	170	14.725
314355	1440	2164	69	134	29	150	116.646	600	8.82353	172.114	235.546	804.667	0	200.719	1.76806	2546	17.6806	68	0	15.2705	1.75586	86.1345	28.2926	100	0	29.2171	7665.97	10900	0	1641.69	314355	1	2	314305	36.9471	58.6504	89	1450	40740	10000	10000	4	2	1000	1375	2.66667	3.25	170	14.725
313903	660	892	0	0	0	29	278.276	900	20.9302	268.52	164.096	697.556	14	195.485	1.39545	921	83.7273	344	8	99.0483	0.255833	96.2276	2.02866	5.88235	0	2.13567	14145.5	16400	11200	1505.36	313903	2	1	313953	36.9108	58.7132	147	3600	40740	10000	10000	4	2	1000	1375	2.66667	3.25	170	14.725
313953	660	1062	0	0	0	31	137.207	327.273	22.9299	99.6962	206.529	623.639	44.3056	168	1.65606	1093	99.3636	314	22	84.5042	0.303611	96.3521	2.7287	7.40741	0	2.11118	15127.3	17200	12400	1463.55	313953	2	1	313903	36.9108	58.7132	157	3600	40740	10000	10000	4	2	1000	1375	2.66667	3.25	170	14.725
313143	1395	12360	178	285	242	247	24.4105	180	6.47482	30.2757	733.653	1436.33	46.1111	404.189	9.54265	13312	143.14	278	10	76.6222	3.69778	96.6026	7.62813	20	1.05263	3.34038	9080.65	9600	8200	343.999	313143	2	1	313193	37	59	94	3600	40740	10000	10000	4	2	1000	1375	2.66667	3.25	170	14.725
315201	1260	9769	180	212	196	219	31.6591	200	7.28745	38.1581	632.331	1262.44	44.5	381.297	8.39365	10576	125.905	247	9	74.8881	2.93778	96.2366	9.24455	35	2.27273	5.61219	8950	9400	8200	281.789	315201	2	1	315251	37	58	93	3600	40740	10000	10000	4	2	1000	1375	2.66667	3.25	170	14.725
315251	1365	9732	218	304	190	273	27.3908	94.7368	5.92105	23.3521	556.34	1418.67	84.4444	364.61	7.85128	10717	117.769	304	19	77.1911	2.97694	94.7401	13.7421	45.4545	2.25564	9.76146	8431.87	8900	7600	309.867	315251	2	1	315201	37	58	89	3600	40740	10000	10000	4	2	1000	1375	2.66667	3.25	170	14.725
313911	1440	149	2	1	0	0	232.278	300	50	91.1749	16.2384	193.333	0	32.1789	0.105556	152	0.527778	6	0	0.996135	0.101333	26.67	2.40741	100	0	14.816	2800.35	12000	0	4249.78	313911	1	2	313961	37.5319	58.4219	105	1500	40740	10000	10000	7	3.75	600	1325	4.16667	3.625	133.75	13.575
313961	1440	158	2	5	0	1	222.653	300	60	88.1447	18.4109	173.333	0	31.8668	0.115278	166	0.576389	5	0	0.97596	0.110667	29.8293	4.93197	100	0	17.8507	3251.39	13700	0	4597.89	313961	1	2	313911	37.5319	58.4219	109	1500	40740	10000	10000	7	3.75	600	1325	4.16667	3.625	133.75	13.575
313909	1420	9647	466	273	147	453	38.8431	600	6.18557	62.862	601.813	1567.5	0	355.705	7.73662	10986	38.6831	97	0	22.6866	3.13886	96.9117	12.7601	55.5556	0	9.43706	9303.52	11400	0	814.215	313909	2	1	313959	37.1328	58.3923	96	3500	40740	10000	10000	7	3.75	600	1325	4.16667	3.625	133.75	13.575
313910	1405	1054	81	33	17	162	91.5647	300	20	76.8324	85.9668	298.667	0	60.8949	0.958719	1347	4.79359	15	0	3.45692	1.0776	80.2893	22.5766	100	0	25.1264	4977.94	7900	0	1838.35	313910	1	2	313960	37.3856	58.5282	62	1250	40740	10000	10000	7	3.75	600	1325	4.16667	3.625	133.75	13.575
313959	1420	9338	419	146	119	377	23.43	120	6.45161	18.1626	541.915	1333	0	265.534	7.32324	10399	36.6162	93	0	17.7096	2.97114	93.5309	12.9194	88.8889	0	10.8422	8791.9	9900	0	729.391	313959	2	1	313909	37.1328	58.3923	94	3500	40740	10000	10000	7	3.75	600	1325	4.16667	3.625	133.75	13.575
313960	1405	1065	77	18	21	229	100.294	300	13.0435	91.0942	83.5813	352.667	0	65.4219	1.00356	1410	5.01779	23	0	3.96825	1.128	73.5162	21.1377	100	0	25.2268	4558.01	8600	0	1752.99	313960	1	2	313910	37.3856	58.5282	62	1250	40740	10000	10000	7	3.75	600	1325	4.16667	3.625	133.75	13.575
313901	1440	8821	428	587	242	436	35.095	600	9.09091	60.2475	555.012	1012	14.5	281.431	7.30139	10514	73.0139	132	2	37.5207	3.09235	88.7608	15.7374	35.7143	0	6.53817	9142.36	10000	8100	322.012	313901	2	1	313951	36.8865	58.7354	103	3400	40740	10000	10000	7	3.75	600	1325	4.16667	3.625	133.75	13.575
313951	1440	9251	424	478	250	429	20.2568	66.6667	8.69565	12.0609	569.089	1069.5	139.5	233.514	7.52222	10832	75.2222	138	18	30.5397	3.18588	89.7002	16.4194	42.1053	4.16667	7.9471	9059.72	10000	7900	322.387	313951	2	1	313901	36.8865	58.7354	101	3400	40740	10000	10000	7	3.75	600	1325	4.16667	3.625	133.75	13.575
314305	1440	1197	95	227	34	266	110.658	600	15.7895	149.583	154.941	430.667	0	111.088	1.26319	1819	12.6319	38	0	9.13916	1.25448	82.0799	31.8422	100	0	22.645	6730.56	8900	0	2147.13	314305	1	2	314355	36.9471	58.6504	82	1450	40740	10000	10000	7	3.75	600	1325	4.16667	3.625	133.75	13.575
314355	1440	1350	81	196	20	241	85.7764	600	18.75	108.284	172.752	405.333	0	102.895	1.31111	1888	13.1111	32	0	7.72722	1.30207	86.3062	31.0803	100	0	21.2724	7681.25	9700	0	1332.97	314355	1	2	314305	36.9471	58.6504	89	1450	40740	10000	10000	7	3.75	600	1325	4.16667	3.625	133.75	13.575
313903	120	151	0	0	0	7	91.2709	94.7368	87.8049	3.46598	154.097	158.306	149.889	4.20833	1.31667	158	79	82	76	3	0.0438889	95.5782	4.46085	5.26316	3.65854	0.802311	14050	14200	13900	150	313903	2	1	313953	36.9108	58.7132	147	3600	40740	10000	10000	7	3.75	600	1325	4.16667	3.625	133.75	13.575
313953	120	212	0	0	0	10	65.1239	69.2308	61.0169	4.10691	226.681	254.028	199.333	27.3472	1.85	222	111	118	104	7	0.0616667	93.3121	4.46545	5.08475	3.84615	0.619296	14650	15500	13800	850	313953	2	1	313903	36.9108	58.7132	157	3600	40740	10000	10000	7	3.75	600	1325	4.16667	3.625	133.75	13.575
313143	1365	8366	445	549	211	386	33.9169	300	9.04523	47.1406	549.187	954.278	30.6667	278.835	7.29451	9957	109.418	199	6	54.9761	2.76583	95.3238	15.479	33.3333	0	6.37817	8960.44	9500	8300	280.846	313143	2	1	313193	37	59	94	3600	40740	10000	10000	7	3.75	600	1325	4.16667	3.625	133.75	13.575
315201	1335	8176	293	355	164	290	39.5713	257.143	6.89655	49.9513	522.218	1348.5	33.0556	317.222	6.94981	9278	104.247	261	7	62.2626	2.57722	96.2064	12.2829	33.3333	0	6.65924	8947.19	9600	8300	266.517	315201	2	1	315251	37	58	93	3600	40740	10000	10000	7	3.75	600	1325	4.16667	3.625	133.75	13.575
315251	1380	8630	304	332	179	304	23.8974	81.8182	7.9646	16.4248	501.662	1058.5	92.8889	248.323	7.06449	9749	105.967	226	22	50.9764	2.70806	94.6019	15.1221	52.7778	4.08163	10.2845	8419.57	8900	7600	348.986	315251	2	1	315201	37	58	89	3600	40740	10000	10000	7	3.75	600	1325	4.16667	3.625	133.75	13.575
313911	1415	163	7	6	0	0	240.03	300	37.5	88.1619	18.8587	264	0	36.8235	0.124382	176	0.621908	8	0	1.13185	0.117333	31.5026	8.36478	100	0	24.8021	3307.77	12200	0	4420.4	313911	1	2	313961	37.5319	58.4219	105	1500	40740	10000	10000	4	1.5	1000	1750	3	3.625	143.75	14.7625
313961	1415	171	4	6	1	0	224.423	300	50	91.1394	21.9505	236	0	37.7934	0.128622	182	0.64311	6	0	1.08467	0.121333	34.3307	5.60897	100	0	18.1416	3742.05	14500	0	4992.3	313961	1	2	313911	37.5319	58.4219	109	1500	40740	10000	10000	4	1.5	1000	1750	3	3.625	143.75	14.7625
313909	1415	9047	513	281	141	460	40.4695	600	6.81818	64.0215	568.636	1466.67	0	351.198	7.37951	10442	36.8975	88	0	22.4211	2.98343	95.7928	14.8716	66.6667	0	10.1113	9196.11	11300	0	824.89	313909	2	1	313959	37.1328	58.3923	96	3500	40740	10000	10000	4	1.5	1000	1750	3	3.625	143.75	14.7625
313910	1410	977	99	38	18	249	92.5133	300	16.6667	77.5049	87.6371	318	0	63.6641	0.979433	1381	4.89716	18	0	3.58188	1.1048	79.6671	28.9473	100	0	27.1529	4939.36	8500	0	1741.86	313910	1	2	313960	37.3856	58.5282	62	1250	40740	10000	10000	4	1.5	1000	1750	3	3.625	143.75	14.7625
313959	1415	8722	480	184	129	442	28.0292	600	6.81818	40.3409	522.796	1393.33	10.6667	290.82	7.03675	9957	35.1837	88	1	18.4194	2.84486	92.8126	16.0339	100	0	13.1793	8724.38	10100	6400	686.111	313959	2	1	313909	37.1328	58.3923	94	3500	40740	10000	10000	4	1.5	1000	1750	3	3.625	143.75	14.7625
313960	1410	891	74	23	27	249	111.762	300	15	93.8211	73.8262	360	0	65.83	0.896454	1264	4.48227	20	0	3.90327	1.0112	71.717	24.5041	100	0	27.3099	4446.45	8100	0	1851.76	313960	1	2	313910	37.3856	58.5282	62	1250	40740	10000	10000	4	1.5	1000	1750	3	3.625	143.75	14.7625
313901	1440	8242	419	580	223	444	37.6835	300	8.57143	51.2982	518.802	1050	27.3333	282.576	6.88056	9908	68.8056	140	4	37.3397	2.91412	87.4663	17.9402	54.5455	0	7.76694	9009.03	10100	7800	349.188	313901	2	1	313951	36.8865	58.7354	103	3400	40740	10000	10000	4	1.5	1000	1750	3	3.625	143.75	14.7625
313951	1440	8255	396	528	246	446	23.4957	80	8.69565	15.2922	521.531	1081	106.25	237.725	6.85486	9871	68.5486	138	15	30.6306	2.90324	89.8652	18.9966	52.381	3.33333	9.8005	9076.39	10000	7800	336.441	313951	2	1	313901	36.8865	58.7354	101	3400	40740	10000	10000	4	1.5	1000	1750	3	3.625	143.75	14.7625
314305	1440	1076	103	247	41	291	128.623	600	17.1429	165.077	146.19	455	0	106.85	1.22083	1758	12.2083	35	0	8.86384	1.21241	83.6551	40.4322	100	0	25.0104	6859.72	9200	0	1477.58	314305	1	2	314355	36.9471	58.6504	82	1450	40740	10000	10000	4	1.5	1000	1750	3	3.625	143.75	14.7625
314355	1440	1070	101	208	28	282	102.963	600	20	125.551	150.853	390	0	94.602	1.17292	1689	11.7292	30	0	7.27841	1.16483	84.8002	40.2711	100	0	23.771	7547.22	10400	0	1177.33	314355	1	2	314305	36.9471	58.6504	89	1450	40740	10000	10000	4	1.5	1000	1750	3	3.625	143.75	14.7625
313143	1275	6962	365	491	162	371	37.8305	257.143	9.04523	47.2544	485.08	1001	31.5	274.269	6.5498	8351	98.2471	199	7	54.4815	2.31972	93.592	17.0413	44.4444	4.62963	6.53479	8797.65	9300	7900	296.242	313143	2	1	313193	37	59	94	3600	40740	10000	10000	4	1.5	1000	1750	3	3.625	143.75	14.7625
315201	1305	7447	307	394	148	334	39.2624	225	8.82353	45.9483	490.731	1031.33	36.4444	289.983	6.61303	8630	99.1954	204	8	57.8245	2.39722	95.1675	15.1346	42.1053	0	7.40216	8850.57	9700	8200	297.836	315201	2	1	315251	37	58	93	3600	40740	10000	10000	4	1.5	1000	1750	3	3.625	143.75	14.7625
315251	1335	7602	301	369	130	351	32.1464	360	8.29493	44.3652	462.596	1072.94	23.3333	266.216	6.55655	8753	98.3483	217	5	54.1268	2.43139	93.2837	17.5177	51.8519	5.35714	10.4559	8302.25	9000	7200	390.326	315251	2	1	315201	37	58	89	3600	40740	10000	10000	4	1.5	1000	1750	3	3.625	143.75	14.7625
313911	1440	162	5	4	1	2	234.817	300	60	86.2148	18.412	170	0	30.4182	0.120833	174	0.604167	5	0	0.966227	0.116	32.5132	6.75841	100	0	22.2359	3413.89	14100	0	4501.84	313911	1	2	313961	37.5319	58.4219	105	1500	40740	10000	10000	4	1.75	600	1325	2.33333	3.125	155	15.4714
313961	1440	168	4	6	0	2	219.499	300	42.8571	88.0001	20.7234	266	0	35.5172	0.125	180	0.625	7	0	1.03665	0.12	32.6803	7.05128	100	0	22.252	3562.15	13700	0	4817.57	313961	1	2	313911	37.5319	58.4219	109	1500	40740	10000	10000	4	1.75	600	1325	2.33333	3.125	155	15.4714
313909	1425	9263	539	275	170	441	36.2419	300	6.97674	47.5782	576.808	1336.5	0	340.271	7.50035	10688	37.5018	86	0	21.8034	3.05371	94.9306	15.5835	80	0	10.9917	9113.33	11400	0	797.869	313909	2	1	313959	37.1328	58.3923	96	3500	40740	10000	10000	4	1.75	600	1325	2.33333	3.125	155	15.4714
313910	1425	1005	91	35	15	161	105.441	300	18.75	87.4548	83.1392	294	0	60.9499	0.917193	1307	4.58596	16	0	3.25692	1.0456	82.1505	25.5005	100	0	28.4094	5093.33	7500	0	1519.16	313910	1	2	313960	37.3856	58.5282	62	1250	40740	10000	10000	4	1.75	600	1325	2.33333	3.125	155	15.4714
313959	1425	9242	464	185	134	428	25.7757	300	6.38298	26.64	547.171	1488.33	22.3333	302.595	7.33544	10453	36.6772	94	2	19.1352	2.98657	93.1691	15.1404	75	0	12.6331	8757.89	10300	5900	762.21	313959	2	1	313909	37.1328	58.3923	94	3500	40740	10000	10000	4	1.75	600	1325	2.33333	3.125	155	15.4714
313960	1425	946	82	23	14	106	100.418	300	20	84.2426	67.7064	251.333	0	55.3442	0.821754	1171	4.10877	15	0	3.3412	0.9368	66.9723	19.1021	100	0	23.7347	4152.28	7400	0	2052.15	313960	1	2	313910	37.3856	58.5282	62	1250	40740	10000	10000	4	1.75	600	1325	2.33333	3.125	155	15.4714
313901	1430	8153	426	597	237	435	34.9265	240	9.23077	44.1553	522.663	985.833	36.6667	274.578	6.88671	9848	68.8671	130	5	36.1114	2.89647	88.2069	17.9561	42.8571	0	7.59254	9085.31	11100	8400	351.412	313901	2	1	313951	36.8865	58.7354	103	3400	40740	10000	10000	4	1.75	600	1325	2.33333	3.125	155	15.4714
313951	1440	8246	423	469	249	410	23.0875	80	9.52381	14.217	518.231	976.5	100	225.867	6.80347	9797	68.0347	126	15	29.2277	2.88147	90.099	19.0107	66.6667	3.57143	11.4199	9100	13000	7900	496.516	313951	2	1	313901	36.8865	58.7354	101	3400	40740	10000	10000	4	1.75	600	1325	2.33333	3.125	155	15.4714
314305	1440	1075	92	211	35	198	116.852	600	20	149.847	136.69	365	0	97.5414	1.11875	1611	11.1875	30	0	7.9451	1.11103	83.0623	34.3914	100	0	23.3406	6811.11	10100	0	1998.86	314305	1	2	314355	36.9471	58.6504	82	1450	40740	10000	10000	4	1.75	600	1325	2.33333	3.125	155	15.4714
314355	1440	1083	91	155	18	203	98.8901	600	21.4286	116.961	141.058	382.667	0	90.8826	1.07639	1550	10.7639	28	0	6.77924	1.06897	83.2007	33.854	100	0	23.4304	7404.86	9500	0	1750.09	314355	1	2	314305	36.9471	58.6504	89	1450	40740	10000	10000	4	1.75	600	1325	2.33333	3.125	155	15.4714
313143	1365	7461	389	535	194	368	37.9179	300	9.04523	50.9709	490.766	1006.06	28.6667	271.11	6.55458	8947	98.3187	199	6	53.3213	2.48528	94.4938	16.4843	38.0952	0	6.40768	8882.42	9300	8200	272.793	313143	2	1	313193	37	59	94	3600	40740	10000	10000	4	1.75	600	1325	2.33333	3.125	155	15.4714
315201	1350	8040	331	396	171	309	38.3643	300	8.4507	48.1079	511.329	1112.33	25.6667	297.098	6.84963	9247	102.744	213	6	58.5602	2.56861	95.0418	15.2825	36.3636	0	7.28486	8838.89	9400	7600	355.182	315201	2	1	315251	37	58	93	3600	40740	10000	10000	4	1.75	600	1325	2.33333	3.125	155	15.4714
315251	1335	8045	308	378	164	340	24.8167	90	7.53138	17.1372	488.551	1129.33	88.8889	259.921	6.9176	9235	103.764	239	20	52.973	2.56528	93.5362	17.6848	59.0909	1.90476	12.6587	8324.72	9000	7100	455.745	315251	2	1	315201	37	58	89	3600	40740	10000	10000	4	1.75	600	1325	2.33333	3.125	155	15.4714
313911	1440	126	2	3	0	0	242.356	300	60	83.159	13.3808	156.667	0	25.5189	0.0909722	131	0.454861	5	0	0.827927	0.0873333	24.7421	5.17241	100	0	21.4884	2597.92	12500	0	4045.66	313911	1	2	313961	37.5319	58.4219	105	1500	40740	1200	8900	8	5	600	1087.5	5.28571	5.25	212.5	7.9
313961	1440	131	5	5	0	0	229.059	300	50	87.3583	16.0914	226	0	31.3974	0.0979167	141	0.489583	6	0	0.939061	0.094	26.682	6.64706	100	0	22.4052	2908.33	13400	0	4557.46	313961	1	2	313911	37.5319	58.4219	109	1500	40740	1200	8900	8	5	600	1087.5	5.28571	5.25	212.5	7.9
313909	1425	9020	466	267	151	462	40.7729	600	5.82524	67.2326	554.337	1630.83	0	332.588	7.27439	10366	36.3719	103	0	21.7159	2.96171	94.8648	15.3379	75	0	12.3325	9107.02	12300	0	968.678	313909	2	1	313959	37.1328	58.3923	96	3500	40740	1200	8900	8	5	600	1087.5	5.28571	5.25	212.5	7.9
313910	1425	960	76	39	10	157	98.4881	300	17.6471	81.9984	79.9556	328.667	0	58.1548	0.871579	1242	4.35789	17	0	3.18632	0.9936	79.0606	23.2754	100	0	25.9801	4901.75	8300	0	1965.14	313910	1	2	313960	37.3856	58.5282	62	1250	40740	1200	8900	8	5	600	1087.5	5.28571	5.25	212.5	7.9
313959	1425	9709	446	188	144	438	24.0537	600	6.52174	37.3929	584.626	1395.33	11.5	299.52	7.66667	10925	38.3333	92	1	19.2546	3.12143	96.4128	14.2276	71.4286	0	11.8215	9062.81	10100	6900	491.777	313959	2	1	313909	37.1328	58.3923	94	3500	40740	1200	8900	8	5	600	1087.5	5.28571	5.25	212.5	7.9
313960	1425	954	81	24	7	136	107.345	300	15	88.2875	72.1602	354	0	62.8327	0.843509	1202	4.21754	20	0	3.57992	0.9616	72.275	19.8262	100	0	25.5605	4481.05	8300	0	2051.75	313960	1	2	313910	37.3856	58.5282	62	1250	40740	1200	8900	8	5	600	1087.5	5.28571	5.25	212.5	7.9
313901	1440	7855	389	562	232	447	39.1081	400	8.95522	53.6191	468.433	926.833	21.75	246.871	6.58681	9485	65.8681	134	3	35.9614	2.78971	84.3379	18.2982	54.5455	0	8.85198	8686.81	10300	7500	513.464	313901	2	1	313951	36.8865	58.7354	103	3400	40740	1200	8900	8	5	600	1087.5	5.28571	5.25	212.5	7.9
313951	1440	8810	421	542	293	430	20.5311	54.5455	8.16327	10.639	565.244	1176	163.167	244.227	7.28889	10496	72.8889	147	22	30.6526	3.08706	91.6048	18.6432	69.0476	0	9.77469	9252.08	13900	8200	535.149	313951	2	1	313901	36.8865	58.7354	101	3400	40740	1200	8900	8	5	600	1087.5	5.28571	5.25	212.5	7.9
314305	1440	1157	107	223	31	204	119.463	600	19.3548	158.248	139.267	366.833	0	95.0768	1.19583	1722	11.9583	31	0	8.21742	1.18759	83.0454	35.5532	100	0	23.3225	6809.72	10000	0	1562.15	314305	1	2	314355	36.9471	58.6504	82	1450	40740	1200	8900	8	5	600	1087.5	5.28571	5.25	212.5	7.9
314355	1440	1166	105	209	39	222	94.9301	600	22.2222	106.503	156.889	369	0	97.9924	1.20903	1741	12.0903	27	0	7.45907	1.20069	86.2282	36.2109	100	0	21.4984	7674.31	12200	0	1196.04	314355	1	2	314305	36.9471	58.6504	89	1450	40740	1200	8900	8	5	600	1087.5	5.28571	5.25	212.5	7.9
313143	1350	6904	364	507	182	387	40.6063	360	10.2273	53.2104	428.569	860.444	20.8333	233.801	6.18074	8344	92.7111	176	5	51.9162	2.31778	89.6454	18.2203	50	5.76923	7.65054	8426.67	9400	5300	646.495	313143	2	1	313193	37	59	94	3600	40740	1200	8900	8	5	600	1087.5	5.28571	5.25	212.5	7.9
315201	1305	7560	294	385	158	306	42.8977	360	7.89474	61.542	491.732	1165.33	23.8889	292.482	6.66897	8703	100.034	228	5	58.7325	2.4175	94.6731	15.0402	47.8261	0	8.51449	8804.6	9400	8100	265.619	315201	2	1	315251	37	58	93	3600	40740	1200	8900	8	5	600	1087.5	5.28571	5.25	212.5	7.9
315251	1365	8807	322	375	190	344	22.1442	66.6667	7.37705	13.4096	523.756	1192.89	123	266.137	7.35385	10038	110.308	244	27	54.0473	2.78833	94.703	15.9937	59.5745	4.5082	10.5034	8428.57	9000	7400	392.872	315251	2	1	315201	37	58	89	3600	40740	1200	8900	8	5	600	1087.5	5.28571	5.25	212.5	7.9
313911	1435	173	4	2	0	0	231.436	300	42.8571	90.9222	19.1858	235.667	0	36.434	0.124739	179	0.623693	7	0	1.13137	0.119333	30.954	1.92788	100	0	10.8933	3250.17	12500	0	4457.85	313911	1	2	313961	37.5319	58.4219	105	1500	40740	10000	10000	7	3.375	1000	1375	3.83333	1.625	107.5	6.75
313961	1440	166	5	3	0	0	226.572	300	37.5	92.7149	20.4641	280	0	39.1808	0.120833	174	0.604167	8	0	1.13785	0.116	31.2213	2.94674	100	0	12.4251	3403.12	14800	0	4842.36	313961	1	2	313911	37.5319	58.4219	109	1500	40740	10000	10000	7	3.375	1000	1375	3.83333	1.625	107.5	6.75
313909	1420	9777	481	262	157	477	41.5783	600	6.25	66.9078	604.312	1568	0	362.515	7.85493	11154	39.2746	96	0	23.2599	3.18686	95.3712	14.7768	75	0	11.3317	9155.63	11200	0	808.975	313909	2	1	313959	37.1328	58.3923	96	3500	40740	10000	10000	7	3.375	1000	1375	3.83333	1.625	107.5	6.75
313910	1425	1182	70	31	13	185	92.0448	300	20	84.227	96.4234	286	0	67.3459	1.0393	1481	5.19649	15	0	3.63366	1.1848	83.3503	21.6326	100	0	26.6655	5167.72	7400	0	1631.15	313910	1	2	313960	37.3856	58.5282	62	1250	40740	10000	10000	7	3.375	1000	1375	3.83333	1.625	107.5	6.75
313959	1420	10545	457	202	133	436	22.0154	120	5.55556	17.592	625.245	1638	0	358.167	8.29085	11773	41.4542	108	0	22.603	3.36371	94.3924	13.8882	66.6667	0	11.2847	8872.89	10000	0	772.87	313959	2	1	313909	37.1328	58.3923	94	3500	40740	10000	10000	7	3.375	1000	1375	3.83333	1.625	107.5	6.75
313960	1425	1069	58	19	15	161	95.9932	300	15	86.1683	80.0515	353.333	0	71.9429	0.927719	1322	4.6386	20	0	4.09269	1.0576	68.3814	19.1888	100	0	25.091	4239.65	8300	0	2110.51	313960	1	2	313910	37.3856	58.5282	62	1250	40740	10000	10000	7	3.375	1000	1375	3.83333	1.625	107.5	6.75
313901	1440	9244	372	588	243	473	37.3094	240	7.40741	49.1563	569.614	1174.5	35	310.258	7.58333	10920	75.8333	162	5	41.9777	3.21176	87.6214	16.9733	57.1429	0	8.47787	9025	9700	7800	356.78	313901	2	1	313951	36.8865	58.7354	103	3400	40740	10000	10000	7	3.375	1000	1375	3.83333	1.625	107.5	6.75
313951	1440	10110	402	501	276	437	21.2343	109.091	6.38298	15.5906	630.764	1457	86.1667	331.445	8.14306	11726	81.4306	188	11	41.5667	3.44882	91.1441	16.7146	42.8571	4.22535	9.11572	9205.56	9800	7700	373.195	313951	2	1	313901	36.8865	58.7354	101	3400	40740	10000	10000	7	3.375	1000	1375	3.83333	1.625	107.5	6.75
314305	1321	1204	100	229	35	207	111.685	600	18.1818	149.21	165.123	401.5	0	108.258	1.34368	1775	13.3459	33	0	8.95859	1.22414	86.8238	34.739	100	0	23.5532	7119.55	11900	0	1395.83	314305	1	2	314355	36.9471	58.6504	82	1450	40740	10000	10000	7	3.375	1000	1375	3.83333	1.625	107.5	6.75
314355	1321	1122	98	168	27	225	91.7911	600	20.6897	113.895	160.807	396.333	0	99.5388	1.24148	1640	12.3308	29	0	7.4609	1.13103	84.3626	37.6752	100	0	23.2646	7508.27	10100	0	1535.74	314355	1	2	314305	36.9471	58.6504	89	1450	40740	10000	10000	7	3.375	1000	1375	3.83333	1.625	107.5	6.75
313143	1335	8264	366	482	202	391	39.7538	225	7.56303	51.0655	544.049	1150.33	40	307.363	7.26966	9705	109.045	238	8	61.8541	2.69583	94.9199	16.4251	55.5556	7.14286	7.46529	8922.47	9400	7900	285.906	313143	2	1	313193	37	59	94	3600	40740	10000	10000	7	3.375	1000	1375	3.83333	1.625	107.5	6.75
315201	1275	8077	298	362	159	334	43.8449	257.143	7.86026	60.2711	538.361	1195.89	31.8889	316.576	7.23922	9230	108.588	229	7	63.2464	2.56389	95.2435	14.7424	40	0	6.82871	8857.65	9400	7900	271.109	315201	2	1	315251	37	58	93	3600	40740	10000	10000	7	3.375	1000	1375	3.83333	1.625	107.5	6.75
315251	1290	9212	310	349	191	318	22.1763	75	6.06061	15.8807	575.436	1435.5	106.667	321.727	8.04651	10380	120.698	297	24	65.3121	2.88333	94.8524	15.6726	54.8387	3.22581	11.1356	8441.86	9100	7500	380.778	315251	2	1	315201	37	58	89	3600	40740	10000	10000	7	3.375	1000	1375	3.83333	1.625	107.5	6.75
313911	1440	181	9	4	1	0	229.545	300	50	85.944	20.4595	180	0	30.5875	0.135417	195	0.677083	6	0	0.980662	0.13	35.7308	6.33609	100	0	21.8787	3751.74	12800	0	4539.53	313911	1	2	313961	37.5319	58.4219	105	1500	40740	10000	10000	0	0	2500	2500		2.5	86.25	10.1375
313961	1440	165	7	4	0	2	221.662	300	42.8571	90.2897	20.5324	219.333	0	36.1366	0.123611	178	0.618056	7	0	1.0801	0.118667	32.1228	5.07779	100	0	17.0482	3501.39	14500	0	4844.99	313961	1	2	313911	37.5319	58.4219	109	1500	40740	10000	10000	0	0	2500	2500		2.5	86.25	10.1375
313909	1425	11977	478	290	140	452	38.2626	600	6.06061	66.4513	734.712	1551	0	429.866	9.3593	13337	46.7965	99	0	27.4421	3.81057	97.6827	12.0063	100	0	11.2123	9377.54	11400	0	759.862	313909	2	1	313959	37.1328	58.3923	96	3500	40740	10000	10000	0	0	2500	2500		2.5	86.25	10.1375
313910	1425	1382	84	35	8	154	84.928	300	16.6667	84.042	109.327	366	0	77.1565	1.16702	1663	5.83509	18	0	4.07097	1.3304	82.824	21.0735	100	0	25.0478	5135.09	8900	0	1733.36	313910	1	2	313960	37.3856	58.5282	62	1250	40740	10000	10000	0	0	2500	2500		2.5	86.25	10.1375
313959	1425	10996	406	179	115	439	23.4458	600	4.83871	38.0765	637.693	1736	12.5	350.695	8.51579	12135	42.5789	124	1	23.5026	3.46714	94.6286	12.3767	60	0	10.6144	8895.09	10000	6800	549.172	313959	2	1	313909	37.1328	58.3923	94	3500	40740	10000	10000	0	0	2500	2500		2.5	86.25	10.1375
313960	1425	1023	73	26	12	139	109.176	300	11.5385	94.7792	78.1263	406	0	75.5812	0.893333	1273	4.46667	26	0	4.28008	1.0184	71.013	18.5791	100	0	24.8521	4402.81	8000	0	2115.84	313960	1	2	313910	37.3856	58.5282	62	1250	40740	10000	10000	0	0	2500	2500		2.5	86.25	10.1375
313901	1440	12581	445	563	239	442	31.6578	300	4.81928	48.7599	769.591	1971.25	28.3333	461.866	9.90972	14270	99.0972	249	4	58.9275	4.19706	89.7586	12.9413	37.5	0	6.27689	9245.14	9700	8000	307.957	313901	2	1	313951	36.8865	58.7354	103	3400	40740	10000	10000	0	0	2500	2500		2.5	86.25	10.1375
313951	1440	10415	378	451	254	409	20.158	66.6667	7.05882	13.5898	637.773	1331.67	118.5	313.302	8.26875	11907	82.6875	170	18	39.9073	3.50206	90.9378	15.2386	44.7368	2.5974	9.26679	9184.72	9900	7800	371.805	313951	2	1	313901	36.8865	58.7354	101	3400	40740	10000	10000	0	0	2500	2500		2.5	86.25	10.1375
314305	1390	1819	109	215	44	222	94.9344	600	12.2449	143.788	218.56	579.833	0	159.741	1.73309	2409	17.3309	49	0	12.6868	1.66138	85.8923	28.304	100	0	23.0409	7043.17	10000	0	2003.02	314305	1	2	314355	36.9471	58.6504	82	1450	40740	10000	10000	0	0	2500	2500		2.5	86.25	10.1375
314355	1400	1299	106	171	38	183	97.468	600	15.7895	127.361	168.871	449.667	0	103.133	1.28357	1797	12.8357	38	0	7.98356	1.23931	87.2311	32.5198	100	0	22.4781	7763.57	10100	0	1251.7	314355	1	2	314305	36.9471	58.6504	89	1450	40740	10000	10000	0	0	2500	2500		2.5	86.25	10.1375
313911	1440	187	5	3	0	0	227.807	300	42.8571	89.3914	20.7153	266	0	35.041	0.135417	195	0.677083	7	0	1.07524	0.13	34.0212	6.08696	100	0	22.9819	3572.22	13700	0	4525.77	313911	1	2	313961	37.5319	58.4219	105	1500	40740	10000	10000	0	0	2500	2500		1.5	67.5	10.825
313961	1440	206	3	13	0	0	213.171	300	50	90.3522	24.9641	190	0	36.7978	0.154167	222	0.770833	6	0	1.11939	0.148	37.8281	5.89431	100	0	19.6437	4123.26	13600	0	4845.66	313961	1	2	313911	37.5319	58.4219	109	1500	40740	10000	10000	0	0	2500	2500		1.5	67.5	10.825
313909	1425	13043	341	196	146	400	36.7424	600	5	75.9397	763.408	1840	0	453.549	9.91298	14126	49.5649	120	0	30.0046	4.036	96.992	8.91973	50	0	7.40631	9311.23	11400	0	919.886	313909	2	1	313959	37.1328	58.3923	96	3500	40740	10000	10000	0	0	2500	2500		1.5	67.5	10.825
313910	1425	1262	41	22	11	151	91.7165	300	17.6471	83.9658	97.8269	323	0	73.7951	1.04351	1487	5.21754	17	0	3.92675	1.1896	81.9921	17.476	100	0	24.4677	5083.51	9100	0	1861.46	313910	1	2	313960	37.3856	58.5282	62	1250	40740	10000	10000	0	0	2500	2500		1.5	67.5	10.825
313959	1425	11003	337	147	129	341	30.2922	600	4.65116	45.6502	635.993	1892	0	451.778	8.39088	11957	41.9544	129	0	29.5827	3.41629	94.8675	12.6444	100	0	13.556	8917.54	10000	0	790.763	313959	2	1	313909	37.1328	58.3923	94	3500	40740	10000	10000	0	0	2500	2500		1.5	67.5	10.825
313960	1425	1356	39	24	18	135	97.2534	300	7.89474	91.5828	93.1778	532	0	91.4146	1.10316	1572	5.51579	38	0	5.60049	1.2576	69.717	11.9485	100	0	18.7985	4322.46	8700	0	2110.29	313960	1	2	313910	37.3856	58.5282	62	1250	40740	10000	10000	0	0	2500	2500		1.5	67.5	10.825
313901	1437	12971	257	316	231	295	27.9829	200	6	38.0596	769.485	1584	41.5	443.244	9.79123	14070	97.7083	200	6	56.0182	4.13824	91.0531	8.83885	30.7692	0	5.10822	9378.47	10200	8200	274.915	313901	2	1	313951	36.8865	58.7354	103	3400	40740	10000	10000	0	0	2500	2500		1.5	67.5	10.825
313951	1437	11866	294	357	236	326	27.4219	150	5.17241	29.019	709.198	1836.67	49.3333	483.958	9.1016	13079	90.8264	232	8	61.2946	3.84676	91.9967	14.1178	54.5455	1.94805	11.2142	9291.67	12200	7400	466.89	313951	2	1	313901	36.8865	58.7354	101	3400	40740	10000	10000	0	0	2500	2500		1.5	67.5	10.825
314305	1370	1424	79	143	30	150	113.464	600	15.3846	142.946	171.945	526.5	0	133.024	1.33285	1826	13.3285	39	0	10.0336	1.25931	90.0125	21.8338	100	0	18.9703	7381.02	10400	0	1605.31	314305	1	2	314355	36.9471	58.6504	82	1450	40740	10000	10000	0	0	2500	2500		1.5	67.5	10.825
314305	1370	1424	79	143	30	150	109.544	428.571	18.0905	121.893	1.72345	4.31167	0.163333	1.23558	1.33285	1826	76.0833	199	7	54.1994	1.25931	0.931911	22.0018	41.3793	0	10.9012	76.4167	84	70	3.70716	314305	1	2	314355	36.9471	58.6504	82	1450	40740	10000	10000	0	0	2500	2500		1.5	67.5	10.825
314355	1370	1967	69	132	13	206	106.217	600	9.83607	158.524	232.079	762.5	0	186.523	1.74234	2387	17.4234	61	0	14.0949	1.64621	86.5661	27.3839	100	0	25.639	7704.38	10000	0	1612.58	314355	1	2	314305	36.9471	58.6504	89	1450	40740	10000	10000	0	0	2500	2500		1.5	67.5	10.825
314355	1370	1967	69	132	13	206	113.987	750	12	167.417	2.28142	6.5	0.0866667	1.76122	1.74234	2387	99.4583	300	4	78.8442	1.64621	0.889045	28.4034	70	3.84615	16.2532	79.125	86	65	4.79855	314355	1	2	314305	36.9471	58.6504	89	1450	40740	10000	10000	0	0	2500	2500		1.5	67.5	10.825
315505	1440	809	103	57	35	127	110.998	300	23.0769	83.7982	118.841	388	0	82.2745	0.785417	1131	3.92708	13	0	2.69997	0.78	84.3853	30.4141	100	0	29.3201	8522.92	14800	0	2478.47	315505	1	2	315555	34.6708	58.2052	101	1450	99436								2.25	100	21.5625
315555	1440	936	74	88	24	176	100.419	300	18.75	81.7434	136.45	570.667	0	94.2865	0.901389	1298	4.50694	16	0	3.01154	0.927143	85.1111	31.4616	100	0	29.5922	8511.11	13000	0	2354.21	315555	1	2	315505	34.6708	58.2052	100	1400	99436								2.25	100	21.5625
314701	1440	2155	76	191	117	541	41.4441	300	12.2449	37.4701	319.023	743.167	26.6667	157.853	2.13889	3080	21.3889	49	2	10.6485	2.2	91.4399	35.5893	100	0	20.0648	8961.11	10500	7700	514.122	314701	1	2	314751	34.4224	58.2225	98	1400	99436								2.25	100	21.5625
314751	1440	2469	162	274	80	557	41.0534	200	11.7647	40.879	341.179	748	0	191.347	2.45972	3542	24.5972	51	0	13.1394	2.53	92.0256	32.3789	100	0	14.0594	8190.28	11500	0	1058.26	314751	1	2	314701	34.4224	58.2225	89	1400	99436								2.25	100	21.5625
315505	1440	593	81	41	28	85	128.388	300	27.2727	84.2749	88.4144	352	0	67.2023	0.575	828	2.875	11	0	2.16466	0.571034	78.4275	28.4123	100	0	30.8771	7921.18	13800	0	3446.19	315505	1	2	315555	34.6708	58.2052	101	1450	99436	15000	15000	0	0	2500	2500		2.5	126.667	23.2833
315555	1440	724	70	47	23	131	118.907	300	27.2727	84.3989	104.082	313.333	0	66.1061	0.690972	995	3.45486	11	0	2.18852	0.710714	84.3021	27.9419	100	0	30.242	8430.21	12300	0	2576.58	315555	1	2	315505	34.6708	58.2052	100	1400	99436	15000	15000	0	0	2500	2500		2.5	126.667	23.2833
314701	1440	1732	80	163	96	444	44.6501	150	15.7895	26.3466	255.723	576.333	56	118.341	1.74653	2515	17.4653	38	4	7.87922	1.79643	89.4416	35.435	100	0	17.9998	8765.28	10100	7200	520.593	314701	1	2	314751	34.4224	58.2225	98	1400	99436	15000	15000	0	0	2500	2500		2.5	126.667	23.2833
314751	1440	1763	154	231	83	538	58.3558	600	12.2449	81.8157	262.531	677.833	12.1667	147.458	1.92292	2769	19.2292	49	1	10.6208	1.97786	91.9164	37.0445	100	0	16.5547	8180.56	10200	6200	682.446	314751	1	2	314701	34.4224	58.2225	89	1400	99436	15000	15000	0	0	2500	2500		2.5	126.667	23.2833
315505	1440	537	108	48	43	116	137.829	300	25	92.5726	88.8056	352	0	68.6259	0.591667	852	2.95833	12	0	2.24653	0.587586	79.2939	35.8849	100	0	35.0773	8008.68	14800	0	3116.64	315505	1	2	315555	34.6708	58.2052	101	1450	99436	15000	15000	0	0	2500	2500		2.4	84	25.12
315555	1440	708	95	81	30	239	104.428	300	20	75.9175	118.256	460	0	75.9366	0.800694	1153	4.00347	15	0	2.52143	0.823571	84.059	39.6084	100	0	31.7963	8405.9	13000	0	2235.35	315555	1	2	315505	34.6708	58.2052	100	1400	99436	15000	15000	0	0	2500	2500		2.4	84	25.12
314701	1440	1461	75	181	103	508	56.1339	600	14.6341	63.397	235.31	587.667	12	115.008	1.61667	2328	16.1667	41	1	7.85104	1.66286	89.0448	40.2007	100	0	18.473	8726.39	10100	7200	484.336	314701	1	2	314751	34.4224	58.2225	98	1400	99436	15000	15000	0	0	2500	2500		2.4	84	25.12
314751	1440	1630	138	279	84	643	58.367	600	9.83607	90.7885	257.495	803.167	8.33333	143.417	1.92639	2774	19.2639	61	1	10.5442	1.98143	89.3258	45.2142	100	0	17.3138	7950	9900	5000	740.214	314751	1	2	314701	34.4224	58.2225	89	1400	99436	15000	15000	0	0	2500	2500		2.4	84	25.12
315505	1440	538	87	62	50	139	134.518	300	30	90.8789	91.0243	323.333	0	66.0615	0.608333	876	3.04167	10	0	2.13071	0.604138	79.6273	42.0923	100	0	35.4056	8042.36	12700	0	2767.52	315505	1	2	315555	34.6708	58.2052	101	1450	99436	15000	15000	0	0	2500	2500		2.4	68	25.8
315555	1440	673	99	69	29	182	112.495	300	21.4286	77.482	109.234	457.333	0	71.0232	0.730556	1052	3.65278	14	0	2.29074	0.751429	84.6111	37.3932	100	0	32.4841	8461.11	12000	0	2238.51	315555	1	2	315505	34.6708	58.2052	100	1400	99436	15000	15000	0	0	2500	2500		2.4	68	25.8
314701	1440	1551	70	210	116	545	45.9858	200	13.9535	32.2576	252.885	602	45	113.729	1.73056	2492	17.3056	43	3	7.73814	1.78	89.3991	41.3866	90.9091	6.25	18.3301	8761.11	10400	7600	435.11	314701	1	2	314751	34.4224	58.2225	98	1400	99436	15000	15000	0	0	2500	2500		2.4	68	25.8
314751	1424	1696	167	318	101	625	53.8604	600	10.3448	68.8047	272.091	821.667	11.5	160.303	2.04143	2907	20.3287	58	1	11.5842	2.07643	89.2041	43.4001	85.7143	0	16.1008	7939.16	9600	6200	672.23	314751	1	2	314701	34.4224	58.2225	89	1400	99436	15000	15000	0	0	2500	2500		2.4	68	25.8
315505	1440	545	73	34	47	164	129.208	300	30	83.2339	90.8484	300	0	64.2176	0.599306	863	2.99653	10	0	2.10076	0.595172	81.1194	37.3653	100	0	34.5739	8193.06	13800	0	2969.45	315505	1	2	315555	34.6708	58.2052	101	1450	99436	15000	15000	0	0	2500	2500		3.2	150	26.16
315555	1440	751	86	72	28	209	112.41	300	23.0769	85.5684	118.28	420.333	0	77.1125	0.795833	1146	3.97917	13	0	2.48459	0.818571	85.1944	36.5002	100	0	31.6448	8519.44	11400	0	1987.21	315555	1	2	315505	34.6708	58.2052	100	1400	99436	15000	15000	0	0	2500	2500		3.2	150	26.16
314701	1440	1649	76	195	101	589	45.7258	300	16.2162	38.4555	265.443	518	29	118.652	1.8125	2610	18.125	37	2	8.16571	1.86429	89.8526	40.9354	100	0	18.6775	8805.56	10100	7600	477.665	314701	1	2	314751	34.4224	58.2225	98	1400	99436	15000	15000	0	0	2500	2500		3.2	150	26.16
314751	1440	1845	142	309	91	581	55.1143	600	11.1111	73.7907	278.926	810	6.16667	159.065	2.06111	2968	20.6111	54	1	11.4632	2.12	89.9579	40.5687	100	0	18.6616	8006.25	9900	3700	791.554	314751	1	2	314701	34.4224	58.2225	89	1400	99436	15000	15000	0	0	2500	2500		3.2	150	26.16
315505	1440	645	74	38	38	130	128.237	300	23.0769	91.5069	98.9433	368.333	0	73.9561	0.642361	925	3.21181	13	0	2.38053	0.637931	81.1778	30.8615	100	0	31.943	8198.96	13500	0	3191.88	315505	1	2	315555	34.6708	58.2052	101	1450	99436	15000	15000	0	0	2500	2500		2.33333	141.429	24.3571
315555	1440	942	97	63	35	185	91.3431	300	17.6471	68.3579	142.002	566.667	0	87.341	0.918056	1322	4.59028	17	0	2.75735	0.944286	88.3889	30.9852	100	0	27.3794	8838.89	13000	0	2176.39	315555	1	2	315505	34.6708	58.2052	100	1400	99436	15000	15000	0	0	2500	2500		2.33333	141.429	24.3571
314701	1440	2716	81	191	105	621	33.2371	200	7.89474	25.5922	389.398	1254	44.5	215.517	2.57917	3714	25.7917	76	3	14.3638	2.65286	92.7367	31.6343	85.7143	0	16.095	9088.19	10400	8200	442.452	314701	1	2	314751	34.4224	58.2225	98	1400	99436	15000	15000	0	0	2500	2500		2.33333	141.429	24.3571
314751	1440	3359	185	250	70	484	52.361	600	4.6875	85.6289	417.178	1685.33	8.83333	331.511	3.01944	4348	30.1944	128	1	25.0328	3.10571	93.4223	29.6969	100	0	18.5549	8314.58	10900	5300	783.596	314751	1	2	314701	34.4224	58.2225	89	1400	99436	15000	15000	0	0	2500	2500		2.33333	141.429	24.3571
315505	1440	704	62	30	42	162	121.251	300	15.7895	88.9037	108.27	608	0	78.734	0.694444	1000	3.47222	19	0	2.51784	0.689655	84.7979	28.6117	100	0	30.7726	8564.58	14300	0	2970.07	315505	1	2	315555	34.6708	58.2052	101	1450	99436	15000	15000	2	1.5	1000	1000	1.5	2.625	242.5	24.85
315555	1440	1569	78	51	27	133	63.5535	300	18.75	48.8909	207.946	510	0	104.312	1.29028	1858	6.45139	16	0	3.19577	1.32714	96	15.3833	100	0	18.0065	9600	13500	0	1400.57	315555	1	2	315505	34.6708	58.2052	100	1400	99436	15000	15000	2	1.5	1000	1000	1.5	2.625	242.5	24.85
314701	1440	3419	77	135	87	605	24.3533	60	8.33333	11.2413	473.005	1152	150	216.474	3.00208	4323	30.0208	72	10	13.3804	3.08786	96.1168	23.4273	54.5455	0	12.2124	9419.44	10300	8400	414.206	314701	1	2	314751	34.4224	58.2225	98	1400	99436	15000	15000	2	1.5	1000	1000	1.5	2.625	242.5	24.85
314751	1440	4060	222	205	69	475	26.8501	150	7.69231	22.9814	498.936	1079	55.3333	270.614	3.49375	5031	34.9375	78	4	19.0187	3.59357	95.9738	20.766	47.3684	0	8.91085	8541.67	10200	6800	556.839	314751	1	2	314701	34.4224	58.2225	89	1400	99436	15000	15000	2	1.5	1000	1000	1.5	2.625	242.5	24.85
315505	1440	554	33	20	36	145	141.455	300	25	89.8875	80.4109	336	0	63.2762	0.547222	788	2.73611	12	0	2.09492	0.543448	76.5127	33.3387	100	0	35.2798	7727.78	13800	0	3279.86	315505	1	2	315555	34.6708	58.2052	101	1450	99436								4.25	120	21.225
315555	1440	935	45	45	14	94	106.186	300	23.0769	76.3467	118.125	392	0	72.9107	0.786806	1133	3.93403	13	0	2.38029	0.809286	85.9514	18.4657	100	0	23.603	8595.14	11900	0	2160.24	315555	1	2	315505	34.6708	58.2052	100	1400	99436								4.25	120	21.225
314701	1440	2745	60	101	86	519	31.8688	120	11.1111	20.2379	379.243	846	77.5	167.987	2.43819	3511	24.3819	54	5	10.7199	2.50786	95.2948	24.8341	80	3.7037	14.2568	9338.89	10800	8000	502.094	314701	1	2	314751	34.4224	58.2225	98	1400	99436								4.25	120	21.225
314751	1440	2926	141	128	47	308	33.6487	100	11.1111	21.1985	357.715	858.5	76	190.119	2.46528	3550	24.6528	54	6	12.8015	2.53571	97.4485	19.4988	57.1429	0	10.5155	8672.92	10500	6300	708.894	314751	1	2	314701	34.4224	58.2225	89	1400	99436								4.25	120	21.225
315505	1440	390	19	8	14	48	188.139	300	37.5	97.1031	52.8796	280	0	52.0451	0.332639	479	1.66319	8	0	1.5968	0.330345	69.3413	20.5746	100	0	33.6699	7003.47	13800	0	4358.63	315505	1	2	315555	34.6708	58.2052	101	1450	99436	15000	15000	0	0	2500	2500		3.2	90	21.0667
315555	1440	424	10	7	8	33	186.218	300	42.8571	94.7973	52.9074	259	0	50.1787	0.334722	482	1.67361	7	0	1.52902	0.344286	70.8854	13.9763	100	0	29.3503	7088.54	14300	0	4275.53	315555	1	2	315505	34.6708	58.2052	100	1400	99436	15000	15000	0	0	2500	2500		3.2	90	21.0667
314701	1440	1758	26	37	46	309	57.1364	600	13.9535	60.1265	232.806	637.833	14	111.447	1.51111	2176	15.1111	43	1	7.28498	1.55429	94.3594	23.899	100	0	18.9327	9247.22	10300	8100	466.658	314701	1	2	314751	34.4224	58.2225	98	1400	99436	15000	15000	0	0	2500	2500		3.2	90	21.0667
314751	1423	1752	102	60	19	189	72.5701	600	12.5	85.1209	218.49	784	0	141.247	1.49122	2122	14.8392	48	0	9.55196	1.51571	97.9335	19.2721	100	0	16.3729	8716.08	12800	0	1422.73	314751	1	2	314701	34.4224	58.2225	89	1400	99436	15000	15000	0	0	2500	2500		3.2	90	21.0667
315505	1440	975	19	11	19	37	125.779	300	16.6667	100.128	122.862	612	0	124.148	0.736806	1061	3.68403	18	0	3.70447	0.731724	80.1636	9.92661	100	0	22.4175	8096.53	14300	0	4131.76	315505	1	2	315555	34.6708	58.2052	101	1450	99436	15000	15000	0	0	2500	2500		1.4	156	23.76
315555	1440	609	18	17	5	53	158.682	300	23.0769	98.4623	75.7558	377	0	72.2701	0.4875	702	2.4375	13	0	2.34586	0.501429	75.7986	15.8147	100	0	30.0721	7579.86	13800	0	3912.43	315555	1	2	315505	34.6708	58.2052	100	1400	99436	15000	15000	0	0	2500	2500		1.4	156	23.76
314701	1440	4170	70	66	24	132	86.6896	600	5.08475	138.601	501.787	1966.67	0	469.291	3.09861	4462	30.9861	118	0	28.7547	3.18714	96.8963	12.5956	100	0	17.5468	9495.83	11700	0	1274.53	314701	1	2	314751	34.4224	58.2225	98	1400	99436	15000	15000	0	0	2500	2500		1.4	156	23.76
314751	1440	2418	137	87	30	249	76.8116	600	9.52381	118.009	305.271	819	0	213.417	2.02847	2921	20.2847	63	0	14.4696	2.08643	99.8596	18.1737	100	0	15.1982	8887.5	13300	0	1434.97	314751	1	2	314701	34.4224	58.2225	89	1400	99436	15000	15000	0	0	2500	2500		1.4	156	23.76
315505	1440	1375	64	37	21	74	85.323	300	15	75.7114	178.955	680	0	122.893	1.09097	1571	5.45486	20	0	3.65975	1.08345	90.2881	13.4058	100	0	20.7139	9119.1	13000	0	2675.68	315505	1	2	315555	34.6708	58.2052	101	1450	99436	15000	15000	0	0	2500	2500		4.2	256	28.14
315555	1440	674	41	34	22	158	125.346	300	23.0769	88.7006	98.875	381.333	0	71.177	0.645139	929	3.22569	13	0	2.30664	0.663571	82.6458	25.0958	100	0	28.2999	8264.58	13800	0	3092.35	315555	1	2	315505	34.6708	58.2052	100	1400	99436	15000	15000	0	0	2500	2500		4.2	256	28.14
314701	1440	3195	53	125	70	252	33.4597	200	11.1111	27.739	401.951	837	49	186.86	2.56597	3695	25.6597	54	3	11.8323	2.63929	95.7625	16.5388	60	0	12.6551	9384.72	11400	8000	423.333	314701	1	2	314751	34.4224	58.2225	98	1400	99436	15000	15000	0	0	2500	2500		4.2	256	28.14
314751	1440	2341	151	203	64	585	48.3229	300	11.1111	53.2061	324.609	756	0	191.59	2.32222	3344	23.2222	54	0	13.5741	2.38857	93.3989	29.8938	100	0	16.9896	8312.5	11600	0	1259.62	314751	1	2	314701	34.4224	58.2225	89	1400	99436	15000	15000	0	0	2500	2500		4.2	256	28.14
315505	1440	740	71	40	37	104	120.709	300	25	86.6865	107.688	404	0	78.1127	0.688889	992	3.44444	12	0	2.46582	0.684138	83.543	28.216	100	0	30.9267	8437.85	14000	0	3007.42	315505	1	2	315555	34.6708	58.2052	101	1450	99436	12000	12750	7	2.5	1000	1750	0	3	242	26.22
315555	1440	625	51	61	40	188	123.414	300	21.4286	88.0443	99.6794	415.333	0	73.385	0.670139	965	3.35069	14	0	2.44351	0.689286	79.809	38.5808	100	0	34.0089	7980.9	14600	0	2948.68	315555	1	2	315505	34.6708	58.2052	100	1400	99436	12000	12750	7	2.5	1000	1750	0	3	242	26.22
314701	1440	2109	93	186	104	461	39.1615	200	12.766	26.2755	305.206	705	40.5	144.765	2.05069	2953	20.5069	47	3	9.76388	2.10929	91.3974	31.9358	100	5.26316	16.0074	8956.94	10700	8100	484.718	314701	1	2	314751	34.4224	58.2225	98	1400	99436	12000	12750	7	2.5	1000	1750	0	3	242	26.22
314751	1440	1800	126	315	96	672	53.8456	600	11.1111	74.9072	281.027	725	13.3333	154.675	2.08958	3009	20.8958	54	1	11.0508	2.14929	89.638	42.5708	100	0	17.3181	7977.78	10300	5400	722.692	314751	1	2	314701	34.4224	58.2225	89	1400	99436	12000	12750	7	2.5	1000	1750	0	3	242	26.22
315505	1440	607	57	38	37	98	134.655	300	27.2727	89.6316	89.9757	359.333	0	67.936	0.58125	837	2.90625	11	0	2.20674	0.577241	80.6862	28.6837	100	0	32.2877	8149.31	14100	0	3377.98	315505	1	2	315555	34.6708	58.2052	101	1450	99436	12000	13500	0	0	2500	2500		3.2	94	21.54
315555	1440	551	86	49	35	160	133.918	300	27.2727	89.6874	89.0868	348.333	0	62.9693	0.611806	881	3.05903	11	0	2.09993	0.629286	80.0833	39.8251	100	0	33.8485	8008.33	12300	0	2597.35	315555	1	2	315505	34.6708	58.2052	100	1400	99436	12000	13500	0	0	2500	2500		3.2	94	21.54
314701	1440	1719	86	175	89	609	44.9234	300	15.7895	41.6175	275.116	567.333	26	121.118	1.85972	2678	18.5972	38	2	8.10634	1.91286	90.5612	39.8161	100	4.7619	18.1768	8875	10500	7800	440.092	314701	1	2	314751	34.4224	58.2225	98	1400	99436	12000	13500	0	0	2500	2500		3.2	94	21.54
314751	1440	1471	124	282	86	576	60.9569	600	15.3846	75.5095	237.081	563.667	8.5	130.304	1.76319	2539	17.6319	39	1	9.34801	1.81357	89.2712	46.7295	100	10.5263	19.4231	7945.14	11100	4800	884.577	314751	1	2	314701	34.4224	58.2225	89	1400	99436	12000	13500	0	0	2500	2500		3.2	94	21.54
315505	1435	701	49	42	41	106	117.472	300	25	82.8531	101.904	392	0	80.0863	0.654355	939	3.27178	12	0	2.47553	0.647586	78.3903	26.8007	100	0	29.1407	7917.42	13100	0	3483.29	315505	1	2	315555	34.6708	58.2052	101	1450	99436	12000	12600	0	0	2500	2500		7.2	112	17.74
315555	1435	723	79	46	31	152	121.681	300	17.6471	90.187	104.063	538.333	0	80.3963	0.718467	1031	3.59233	17	0	2.73785	0.736429	78.9164	33.2055	100	0	33.3964	7891.64	14300	0	2859.78	315555	1	2	315505	34.6708	58.2052	100	1400	99436	12000	12600	0	0	2500	2500		7.2	112	17.74
314701	1440	1800	75	168	86	588	42.8795	150	14.6341	28.4287	280.307	594.5	56.6667	130.222	1.88681	2717	18.8681	41	4	8.72436	1.94071	90.9014	39.0255	85.7143	6.66667	19.6857	8908.33	10500	8000	445.736	314701	1	2	314751	34.4224	58.2225	98	1400	99436	12000	12600	0	0	2500	2500		7.2	112	17.74
314751	1440	1922	173	278	69	542	71.3015	600	12	120.819	280.053	666.667	0	175.493	2.07222	2984	20.7222	50	0	12.645	2.13143	88.6158	43.3591	100	0	21.2036	7886.81	9700	0	1039.25	314751	1	2	314701	34.4224	58.2225	89	1400	99436	12000	12600	0	0	2500	2500		7.2	112	17.74
315505	1440	835	88	50	44	115	116.527	300	25	89.3711	123.473	432	0	89.827	0.786111	1132	3.93056	12	0	2.79049	0.78069	86.2796	29.0879	100	0	30.3463	8714.24	13500	0	2560.27	315505	1	2	315555	34.6708	58.2052	101	1450	99436	15000	15000	0	0	2500	2500		2.83333	116.667	16.2833
315555	1440	618	71	88	29	168	122.865	300	20	85.8559	101.051	460	0	75.1293	0.676389	974	3.38194	15	0	2.50693	0.695714	81.684	39.5962	100	0	32.2057	8168.4	13800	0	2828.32	315555	1	2	315505	34.6708	58.2052	100	1400	99436	15000	15000	0	0	2500	2500		2.83333	116.667	16.2833
314701	1440	2146	73	203	98	648	41.0004	300	10.1695	35.9414	328.032	885	32.3333	172.002	2.2	3168	22	59	2	11.5554	2.26286	91.2911	36.2474	88.8889	0	18.0515	8946.53	10000	7700	479.281	314701	1	2	314751	34.4224	58.2225	98	1400	99436	15000	15000	0	0	2500	2500		2.83333	116.667	16.2833
314751	1440	1715	90	270	85	579	52.4727	300	15	53.5955	262.119	593.333	0	148.934	1.90208	2739	19.0208	40	0	10.2547	1.95643	90.0905	40.4559	100	0	18.0608	8018.06	10700	0	1323.12	314751	1	2	314701	34.4224	58.2225	89	1400	99436	15000	15000	0	0	2500	2500		2.83333	116.667	16.2833
315505	1440	455	60	27	51	98	152.968	300	33.3333	95.2931	73.566	288	0	63.9914	0.479861	691	2.39931	9	0	2.0268	0.476552	73.6249	32.8575	100	0	34.6455	7436.11	14300	0	3749.81	315505	1	2	315555	34.6708	58.2052	101	1450	99436	15000	15000	0	0	2500	2500		2.28571	160	16.8714
315555	1440	453	60	46	22	131	142.096	300	27.2727	86.6099	73.1991	300.667	0	58.7975	0.494444	712	2.47222	11	0	1.92009	0.508571	73.4375	38.1798	100	0	35.6145	7343.75	14800	0	3514.74	315555	1	2	315505	34.6708	58.2052	100	1400	99436	15000	15000	0	0	2500	2500		2.28571	160	16.8714
314701	1440	1523	61	159	99	482	48.1319	200	15.7895	29.3714	237.965	582.667	43.5	110.166	1.61389	2324	16.1389	38	3	7.41209	1.66	90.2707	38.6833	80	5	18.2554	8846.53	10600	7700	472.422	314701	1	2	314751	34.4224	58.2225	98	1400	99436	15000	15000	0	0	2500	2500		2.28571	160	16.8714
314751	1440	1306	115	231	78	498	77.4578	600	15	103.952	210.146	633.333	0	120.442	1.54722	2228	15.4722	40	0	8.59582	1.59143	90.5587	43.114	100	0	19.8647	8059.72	10900	0	1071.23	314751	1	2	314701	34.4224	58.2225	89	1400	99436	15000	15000	0	0	2500	2500		2.28571	160	16.8714
315505	1440	430	64	37	52	123	153.544	300	30	92.8718	74.6528	306.667	0	60.2848	0.490278	706	2.45139	10	0	1.94125	0.486897	76.8908	40.5649	100	0	35.8252	7765.97	13000	0	3413.41	315505	1	2	315555	34.6708	58.2052	101	1450	99436								2.5	102.5	20.2125
315555	1440	476	82	63	34	179	132.581	300	27.2727	85.9821	85.8021	344.667	0	61.1939	0.579167	834	2.89583	11	0	2.02662	0.595714	79.3299	45.6897	100	0	34.037	7932.99	13500	0	2983.03	315555	1	2	315505	34.6708	58.2052	100	1400	99436								2.5	102.5	20.2125
314701	1440	1401	77	200	109	451	58.7581	600	16.6667	72.7301	229.189	564	13.1667	109.856	1.55417	2238	15.5417	36	1	7.43479	1.59857	90.3416	42.9015	100	4.34783	22.1451	8853.47	10300	7100	525.583	314701	1	2	314751	34.4224	58.2225	98	1400	99436								2.5	102.5	20.2125
314751	1440	1231	127	298	87	556	75.1436	600	15.3846	112.563	211.358	513.333	0	120.612	1.59653	2299	15.9653	39	0	8.78241	1.64214	87.7653	50.4429	100	0	18.8265	7811.11	9800	0	1070.9	314751	1	2	314701	34.4224	58.2225	89	1400	99436								2.5	102.5	20.2125
315505	1440	464	67	40	47	156	143.102	300	27.2727	89.0694	81.897	326.333	0	58.5302	0.5375	774	2.6875	11	0	1.902	0.533793	81.2019	40.6252	100	0	35.8127	8201.39	13800	0	3048.42	315505	1	2	315555	34.6708	58.2052	101	1450	99436	15000	15000	7	7	1000	1000	7	3	95	22.2
315555	1440	425	97	59	31	161	145.926	300	23.0769	92.9077	78.6238	411.667	0	59.326	0.536806	773	2.68403	13	0	1.97048	0.552143	77.6771	46.7355	100	0	35.1811	7767.71	12900	0	2978.33	315555	1	2	315505	34.6708	58.2052	100	1400	99436	15000	15000	7	7	1000	1000	7	3	95	22.2
314701	1440	1375	65	204	98	483	50.1755	200	16.2162	30.3331	227.163	555	48.5	103.038	1.54514	2225	15.4514	37	3	6.99487	1.58929	90.1573	42.3763	88.8889	0	19.4039	8835.42	11000	7300	551.572	314701	1	2	314751	34.4224	58.2225	98	1400	99436	15000	15000	7	7	1000	1000	7	3	95	22.2
314751	1440	1259	128	243	73	596	72.716	600	16.6667	105.433	210.601	522.5	0	118.764	1.59653	2299	15.9653	36	0	8.65577	1.64214	86.5481	48.531	100	0	21.2963	7702.78	11100	0	1213.41	314751	1	2	314701	34.4224	58.2225	89	1400	99436	15000	15000	7	7	1000	1000	7	3	95	22.2
315505	1440	489	57	38	50	150	137.792	300	25	91.4016	81.8368	360	0	69.2863	0.544444	784	2.72222	12	0	2.28809	0.54069	73.948	36.5415	100	0	34.7488	7468.75	14800	0	3612.93	315505	1	2	315555	34.6708	58.2052	101	1450	99436	15000	15000	6	5	1000	1000	4.5	1.85714	158.571	23.0857
315555	1440	555	88	68	36	198	129.618	300	21.4286	90.4668	96.7095	452.667	0	73.9564	0.65625	945	3.28125	14	0	2.48343	0.675	80.0139	43.7685	100	0	34.4342	8001.39	14300	0	2813.83	315555	1	2	315505	34.6708	58.2052	100	1400	99436	15000	15000	6	5	1000	1000	4.5	1.85714	158.571	23.0857
314701	1440	1626	71	171	99	567	47.7717	300	13.6364	36.8364	258.022	638	28.3333	125.663	1.75972	2534	17.5972	44	2	8.67013	1.81	90.2849	39.7496	100	0	19.2901	8847.92	10300	7800	466.811	314701	1	2	314751	34.4224	58.2225	98	1400	99436	15000	15000	6	5	1000	1000	4.5	1.85714	158.571	23.0857
314751	1440	1399	143	299	72	614	58.141	300	11.7647	58.0543	226.597	663	22.3333	130.282	1.75486	2527	17.5486	51	2	9.86565	1.805	86.47	48.0414	100	0	19.5023	7695.83	9300	5200	786.331	314751	1	2	314701	34.4224	58.2225	89	1400	99436	15000	15000	6	5	1000	1000	4.5	1.85714	158.571	23.0857
315505	1440	476	67	46	56	121	144.645	300	30	92.5505	78.4491	294	0	64.8704	0.531944	766	2.65972	10	0	2.15272	0.528276	74.6768	39.4906	100	0	35.603	7542.36	14300	0	3418.31	315505	1	2	315555	34.6708	58.2052	101	1450	99436	15000	15000	0	0	2500	2500		2.5	186.25	21.4375
315555	1440	591	92	56	34	178	124.226	300	25	85.4861	97.0567	360	0	67.5724	0.660417	951	3.30208	12	0	2.28728	0.679286	81.1944	41.8254	100	0	33.6889	8119.44	13000	0	2694.52	315555	1	2	315505	34.6708	58.2052	100	1400	99436	15000	15000	0	0	2500	2500		2.5	186.25	21.4375
314701	1440	1626	89	188	141	631	40.1721	120	13.9535	20.5849	276.259	673.667	78.3333	119.842	1.85764	2675	18.5764	43	5	8.11085	1.91071	91.2628	42.5355	90.9091	9.09091	17.4298	8943.75	10200	7900	474.3	314701	1	2	314751	34.4224	58.2225	98	1400	99436	15000	15000	0	0	2500	2500		2.5	186.25	21.4375
314751	1440	1543	138	270	83	589	63.2201	600	13.9535	99.2247	243.032	602	0	136.065	1.82153	2623	18.2153	43	0	9.79666	1.87357	87.7029	45.9873	100	5.55556	20.7455	7805.56	10200	0	1083.38	314751	1	2	314701	34.4224	58.2225	89	1400	99436	15000	15000	0	0	2500	2500		2.5	186.25	21.4375
315505	1440	535	67	29	41	103	148.494	300	30	92.8249	82.3981	320	0	65.501	0.538194	775	2.69097	10	0	2.10447	0.534483	80.669	29.803	100	0	30.7692	8147.57	14300	0	3186.48	315505	1	2	315555	34.6708	58.2052	101	1450	99436	15000	15000	1	0.4	2500	2500	0	1.8	150	24.02
315555	1440	765	87	57	24	164	118.086	300	21.4286	88.1576	113.566	438.667	0	89.5021	0.761806	1097	3.80903	14	0	2.92647	0.783571	81.9062	37.6185	100	0	33.8004	8190.62	13000	0	2631.75	315555	1	2	315505	34.6708	58.2052	100	1400	99436	15000	15000	1	0.4	2500	2500	0	1.8	150	24.02
314701	1440	1549	54	135	92	508	46.8528	200	18.75	27.9676	241.346	485.333	43.5	101.675	1.62361	2338	16.2361	32	3	6.78129	1.67	91.0218	38.0174	100	0	19.8832	8920.14	10100	7600	486.138	314701	1	2	314751	34.4224	58.2225	98	1400	99436	15000	15000	1	0.4	2500	2500	0	1.8	150	24.02
314751	1440	1797	149	259	75	517	64.5063	600	13.9535	90.5108	266.653	593.333	8.5	150.745	1.94236	2797	19.4236	43	1	10.7417	1.99786	91.2297	39.5837	100	0	19.8591	8119.44	10300	4100	842.473	314751	1	2	314701	34.4224	58.2225	89	1400	99436	15000	15000	1	0.4	2500	2500	0	1.8	150	24.02
315505	1440	772	69	46	41	99	132.519	300	12	96.9473	111.112	841.667	0	112.367	0.713194	1027	3.56597	25	0	3.5701	0.708276	80.8684	30.216	100	0	33.3838	8167.71	12600	0	3224.55	315505	1	2	315555	34.6708	58.2052	101	1450	99436	13000	13500	5	1.5	1000	1750	2.5	4.6	122	24.06
315555	1440	539	70	80	28	187	128.172	300	27.2727	92.6706	90.7419	326.333	0	66.928	0.627778	904	3.13889	11	0	2.30371	0.645714	75.5451	41.5244	100	0	33.7494	7554.51	13800	0	3081.01	315555	1	2	315505	34.6708	58.2052	100	1400	99436	13000	13500	5	1.5	1000	1750	2.5	4.6	122	24.06
314701	1440	1913	82	203	99	549	47.4142	300	12.5	43.9769	295.176	728	26	157.206	1.97639	2846	19.7639	48	2	10.5092	2.03286	91.4328	37.9069	100	5.88235	17.5016	8960.42	10500	7800	458.442	314701	1	2	314751	34.4224	58.2225	98	1400	99436	13000	13500	5	1.5	1000	1750	2.5	4.6	122	24.06
314751	1440	1727	103	248	75	614	59.9983	600	14.2857	83.0348	259.269	580.833	0	150.73	1.92153	2767	19.2153	42	0	10.782	1.97643	89.1698	40.4302	100	0	18.7334	7936.11	10500	0	1037.26	314751	1	2	314701	34.4224	58.2225	89	1400	99436	13000	13500	5	1.5	1000	1750	2.5	4.6	122	24.06
315505	1430	434	70	32	45	110	156.433	300	27.2727	91.3203	72.8858	363	0	55.5786	0.483217	691	2.41608	11	0	1.81629	0.476552	79.6718	36.6706	100	0	35.8868	8046.85	14600	0	3254.65	315505	1	2	315555	34.6708	58.2052	101	1450	99436	15000	15000	0	0	2500	2500		2.6	194	19.5
315555	1440	481	57	50	25	135	147.245	300	30	92.0356	76.5718	297	0	56.9683	0.519444	748	2.59722	10	0	1.91057	0.534286	78.2292	36.7111	100	0	35.2009	7822.92	13000	0	3134.61	315555	1	2	315505	34.6708	58.2052	100	1400	99436	15000	15000	0	0	2500	2500		2.6	194	19.5
314701	1440	1363	62	155	98	501	50.1049	150	17.6471	29.317	222.383	498.667	56.6667	94.1472	1.51319	2179	15.1319	34	4	6.39905	1.55643	90.0156	41.8894	100	6.25	19.8416	8821.53	10400	7800	463.556	314701	1	2	314751	34.4224	58.2225	98	1400	99436	15000	15000	0	0	2500	2500		2.6	194	19.5
314751	1440	1293	120	215	71	527	64.0694	300	15	61.1033	213.515	533.333	26	116.512	1.54583	2226	15.4583	40	2	8.3132	1.59	92.8137	41.7098	86.6667	0	18.5898	8260.42	10500	5300	759.04	314751	1	2	314701	34.4224	58.2225	89	1400	99436	15000	15000	0	0	2500	2500		2.6	194	19.5
315505	1430	445	67	36	51	105	144.578	300	30	91.7938	74.3904	286.667	0	59.8441	0.492308	704	2.46154	10	0	1.9639	0.485517	73.0215	34.7599	100	0	33.9052	7375.17	13000	0	3679.08	315505	1	2	315555	34.6708	58.2052	101	1450	99436	15000	15000	0	0	2500	2500		2.57143	217.143	18.6429
315555	1430	487	85	72	36	205	127.018	300	33.3333	82.7681	90.3415	261.333	0	59.5887	0.618881	885	3.09441	9	0	1.99164	0.632143	80.6713	47.1961	100	0	33.5175	8067.13	14300	0	2657.52	315555	1	2	315505	34.6708	58.2052	100	1400	99436	15000	15000	0	0	2500	2500		2.57143	217.143	18.6429
314701	1440	1281	70	185	87	471	55.4268	200	18.75	36.8255	213.916	454.667	40	96.5823	1.45417	2094	14.5417	32	3	6.6132	1.49571	90.2494	42.5622	100	0	20.402	8844.44	10700	6200	603.091	314701	1	2	314751	34.4224	58.2225	98	1400	99436	15000	15000	0	0	2500	2500		2.57143	217.143	18.6429
314751	1440	1306	119	286	80	579	69.4202	600	13.3333	96.7248	218.955	562.5	10.3333	121.749	1.64583	2370	16.4583	45	1	8.892	1.69286	89.0684	47.3054	100	0	18.564	7927.08	10100	5500	764.419	314751	1	2	314701	34.4224	58.2225	89	1400	99436	15000	15000	0	0	2500	2500		2.57143	217.143	18.6429
315505	1440	414	78	61	43	101	152.924	300	33.3333	95.222	73.2836	249	0	62.3527	0.484028	697	2.42014	9	0	2.04648	0.48069	73.4702	41.5977	100	0	36.539	7420.49	13900	0	3646.46	315505	1	2	315555	34.6708	58.2052	101	1450	99436	15000	15000	0	0	2500	2500		2.83333	246.667	21.4286
315555	1440	436	82	69	38	164	139.11	300	37.5	87.2934	80.5868	274.667	0	57.6693	0.547917	789	2.73958	8	0	1.92522	0.563571	78.4306	46.5239	100	0	36.2201	7843.06	13400	0	3051.23	315555	1	2	315505	34.6708	58.2052	100	1400	99436	15000	15000	0	0	2500	2500		2.83333	246.667	21.4286
314701	1440	1241	56	172	104	514	54.9535	200	16.6667	34.4701	212.263	528	45.5	100.011	1.44931	2087	14.4931	36	3	6.81705	1.49071	89.7888	45.0675	100	0	20.9586	8799.31	11000	7700	482.83	314701	1	2	314751	34.4224	58.2225	98	1400	99436	15000	15000	0	0	2500	2500		2.83333	246.667	21.4286
314751	1440	1192	115	261	74	573	65.6558	600	15.3846	84.0557	200.578	485.333	0	104.071	1.53819	2215	15.3819	39	0	7.7746	1.58214	86.7821	48.0847	100	0	20.3808	7723.61	10200	0	1068.42	314751	1	2	314701	34.4224	58.2225	89	1400	99436	15000	15000	0	0	2500	2500		2.83333	246.667	21.4286
315505	1440	487	59	41	39	95	146.303	300	27.2727	90.8303	74.89	309	0	58.9982	0.500694	721	2.50347	11	0	1.94543	0.497241	75.1753	34.6803	100	0	34.079	7592.71	13800	0	3446.01	315505	1	2	315555	34.6708	58.2052	101	1450	99436	12000	13500	0	0	2500	2500		5.625	270	20.4375
[truncated: 2,812 more rows]
[truncated: 32 more columns]
